# Supplementary material for: Identifying and Quantifying Heterogeneity in High Content Analysis: Application of Heterogeneity Indices to Drug Discovery
Source: PLoS One. 2014 Jul 18;9(7):e102678. doi: 10.1371/journal.pone.0102678 (PMC4103836; doi:10.1371/journal.pone.0102678)
Supplement: DataArchive S1 — Data for the distribution of STAT3 activation in 5 cell lines stimulated with 10 concentrations of IL-6 or OSM as plotted in Figure 2 . Data provided as a ZIP archive. (ZIP) [file pone.0102678.s010.zip]

Archive with 2 entries (2 files):
- CellData_5_Cells.txt
- DataArchiveS9_info.txt
