# Supplementary material for: Identifying and Quantifying Heterogeneity in High Content Analysis: Application of Heterogeneity Indices to Drug Discovery
Source: PLoS One. 2014 Jul 18;9(7):e102678. doi: 10.1371/journal.pone.0102678 (PMC4103836; doi:10.1371/journal.pone.0102678)
Supplement: DataArchive S1 — Data for the distribution of STAT3 activation in 5 cell lines stimulated with 10 concentrations of IL-6 or OSM as plotted in Figure 2 . Data provided as a ZIP archive. (ZIP) [file pone.0102678.s010.zip › CellData_5_Cells.txt]

Cell_type	Inducer	Inducer_conc_(ng/mL)	well_name	STAT3Nuc-Cyt
686LN	IL-6	50	A01	760.219655797102
686LN	IL-6	50	A01	376.991666666667
686LN	IL-6	50	A01	395.770741286205
686LN	IL-6	50	A01	1056.44487295826
686LN	IL-6	50	A01	631.992803970223
686LN	IL-6	50	A01	442.78177727784
686LN	IL-6	50	A01	414.943562320033
686LN	IL-6	50	A01	579.641791044776
686LN	IL-6	50	A01	491.576206402293
686LN	IL-6	50	A01	500.472445478203
686LN	IL-6	50	A01	616.389883913764
686LN	IL-6	50	A01	339.131628787879
686LN	IL-6	50	A01	299.545454545455
686LN	IL-6	50	A01	378.496900826446
686LN	IL-6	50	A01	470.544516365413
686LN	IL-6	50	A01	595.86504279131
686LN	IL-6	50	A01	446.049330514447
686LN	IL-6	50	A01	475.701226309922
686LN	IL-6	50	A01	620.668859649123
686LN	IL-6	50	A01	274.731808731809
686LN	IL-6	50	A01	372.790341842066
686LN	IL-6	50	A01	289.753597122302
686LN	IL-6	50	A01	303.569487179487
686LN	IL-6	50	A01	583.238356164384
686LN	IL-6	50	A01	921.686944444445
686LN	IL-6	50	A01	199.83122847302
686LN	IL-6	50	A01	700.626050420168
686LN	IL-6	50	A01	238.700442967885
686LN	IL-6	50	A01	273.61797752809
686LN	IL-6	50	A01	332.981862378459
686LN	IL-6	50	A01	135.919104991394
686LN	IL-6	50	A01	453.499094202899
686LN	IL-6	50	A01	285.103286384977
686LN	IL-6	50	A01	149.279166666667
686LN	IL-6	50	A01	235.890350877193
686LN	IL-6	50	A01	401.323741007194
686LN	IL-6	50	A01	681.333908109912
686LN	IL-6	50	A01	311.364348925411
686LN	IL-6	50	A01	197.782881692003
686LN	IL-6	50	A01	245.097262952102
686LN	IL-6	50	A01	424.544864226682
686LN	IL-6	50	A01	260.673361121637
686LN	IL-6	50	A01	236.534798534799
686LN	IL-6	50	A01	432.492956868611
686LN	IL-6	50	A01	346.107142857143
686LN	IL-6	50	A01	378.058531746032
686LN	IL-6	50	A01	315.653846153846
686LN	IL-6	50	A01	259.942110655738
686LN	IL-6	50	A01	550.5765625
686LN	IL-6	50	A01	372.396739130435
686LN	IL-6	50	A01	213.551587301587
686LN	IL-6	50	A01	324.820482246953
686LN	IL-6	50	A01	261.379385964912
686LN	IL-6	50	A01	196.768680351906
686LN	IL-6	50	A01	288.841631104789
686LN	IL-6	50	A01	329.7
686LN	IL-6	50	A01	418.016563146998
686LN	IL-6	50	A01	304.504761904762
686LN	IL-6	50	A01	479.416666666667
686LN	IL-6	50	A01	452.811057692308
686LN	IL-6	50	A01	419.514412416851
686LN	IL-6	50	A01	441.900996677741
686LN	IL-6	50	A01	352.944444444445
686LN	IL-6	50	A01	105.506060606061
686LN	IL-6	50	A01	393.568603712671
686LN	IL-6	50	A01	316.417537313433
686LN	IL-6	50	A01	165.35652173913
686LN	IL-6	50	A01	81.8513284341436
686LN	IL-6	50	A01	579.445930119071
686LN	IL-6	50	A01	379.080084299262
686LN	IL-6	50	A01	519.239467849224
686LN	IL-6	50	A01	319.871620183096
686LN	IL-6	50	A01	338.464544930876
686LN	IL-6	50	A01	341.052862149533
686LN	IL-6	50	A01	85.7326302729529
686LN	IL-6	50	A01	466.570707070707
686LN	IL-6	50	A01	390.644659151906
686LN	IL-6	50	A01	376.514146959459
686LN	IL-6	50	A01	533.192014519056
686LN	IL-6	50	A01	52.7514705882353
686LN	IL-6	50	A01	793.797326023719
686LN	IL-6	50	A01	316.975280158207
686LN	IL-6	50	A01	292.238228055783
686LN	IL-6	50	A01	395.228119706381
686LN	IL-6	50	A01	404.024425287356
686LN	IL-6	50	A01	669.066666666667
686LN	IL-6	50	A01	437.373814041746
686LN	IL-6	50	A01	284.880952380952
686LN	IL-6	50	A01	596.7
686LN	IL-6	50	A01	671.943061840121
686LN	IL-6	50	A01	317.971962616822
686LN	IL-6	50	A01	347.891111111111
686LN	IL-6	50	A01	239.660095389507
686LN	IL-6	50	A01	328.817029418799
686LN	IL-6	50	A01	399.438515709643
686LN	IL-6	50	A01	361.88041499818
686LN	IL-6	50	A01	532.848901098901
686LN	IL-6	50	A01	418.69666386319
686LN	IL-6	50	A01	158.567989590111
686LN	IL-6	50	A01	44.9465648854962
686LN	IL-6	50	A01	314.357471041222
686LN	IL-6	50	A01	392.371941697033
686LN	IL-6	50	A01	402.849166666667
686LN	IL-6	50	A01	392.189723320158
686LN	IL-6	50	A01	361.553403361345
686LN	IL-6	50	A01	334.398414454277
686LN	IL-6	50	A01	322.834743140087
686LN	IL-6	50	A01	495.566666666667
686LN	IL-6	50	A01	501.002291825821
686LN	IL-6	50	A01	558.671794871795
686LN	IL-6	50	A01	245.05606302257
686LN	IL-6	50	A01	505.583333333333
686LN	IL-6	50	A01	153.114889705882
686LN	IL-6	50	A01	228.651026882618
686LN	IL-6	50	A01	502.448704318937
686LN	IL-6	50	A01	217.275087108014
686LN	IL-6	50	A01	343.696443341605
686LN	IL-6	50	A01	415.590333038609
686LN	IL-6	50	A01	769.006880733945
686LN	IL-6	50	A01	504.819571865443
686LN	IL-6	50	A01	291.351787573759
686LN	IL-6	50	A01	897.80393220339
686LN	IL-6	50	A01	702.901315789474
686LN	IL-6	50	A01	209.643278688525
686LN	IL-6	50	A01	334.011695906433
686LN	IL-6	50	A01	553.693452380952
686LN	IL-6	50	A01	333.816582914573
686LN	IL-6	50	A01	306.346977500678
686LN	IL-6	50	A01	425.470897615708
686LN	IL-6	50	A01	419.8
686LN	IL-6	50	A01	767.46356958507
686LN	IL-6	50	A01	547.347231377719
686LN	IL-6	50	A01	299.108776204254
686LN	IL-6	50	A01	455.70218579235
686LN	IL-6	50	A01	467.868400315209
686LN	IL-6	50	A01	490.941694915254
686LN	IL-6	50	A01	187.089072543618
686LN	IL-6	50	A01	341.381193693694
686LN	IL-6	50	A01	361.665994352562
686LN	IL-6	50	A01	130.639355742297
686LN	IL-6	50	A01	808.865734265734
686LN	IL-6	50	A01	298.851023706897
686LN	IL-6	50	A01	436.875
686LN	IL-6	50	A01	347.192953929539
686LN	IL-6	50	A01	594.871031746032
686LN	IL-6	50	A01	64.7840277777778
686LN	IL-6	50	A01	115.153502900491
686LN	IL-6	50	A01	252.834687612857
686LN	IL-6	50	A01	261.407407407407
686LN	IL-6	50	A01	544.117128642502
686LN	IL-6	50	A01	697.069290826285
686LN	IL-6	50	A01	565.836530442035
686LN	IL-6	50	A01	354.164369747899
686LN	IL-6	50	A01	601.564102564103
686LN	IL-6	50	A01	386.748114630468
686LN	IL-6	50	A01	328.910736579276
686LN	IL-6	50	A01	700.836405529954
686LN	IL-6	50	A01	814.53431372549
686LN	IL-6	50	A01	471.772222222222
686LN	IL-6	50	A01	577.82381485629
686LN	IL-6	50	A01	268.650793650794
686LN	IL-6	50	A01	295.932281646787
686LN	IL-6	50	A01	152.785714285714
686LN	IL-6	50	A01	653.884041331802
686LN	IL-6	50	A01	1092.29945054945
686LN	IL-6	50	A01	348.197471665214
686LN	IL-6	50	A01	357.584905660377
686LN	IL-6	50	A01	565.893121693122
686LN	IL-6	50	A01	328.323014018692
686LN	IL-6	50	A01	677.470512820513
686LN	IL-6	50	A01	137.278467908903
686LN	IL-6	50	A01	1068.42058823529
686LN	IL-6	50	A01	326.457785087719
686LN	IL-6	50	A01	46.3903133903134
686LN	IL-6	50	A01	540.904761904762
686LN	IL-6	50	A01	353.04
686LN	IL-6	50	A01	574.62030075188
686LN	IL-6	50	A01	484.942845326716
686LN	IL-6	50	A01	77.5133333333333
686LN	IL-6	50	A01	233.974612736661
686LN	IL-6	50	A01	320.780554123107
686LN	IL-6	50	A01	468.491461100569
686LN	IL-6	50	A01	299.757598784195
686LN	IL-6	50	A01	87.2976966536289
686LN	IL-6	50	A01	238.257343550447
686LN	IL-6	50	A01	718.597222222222
686LN	IL-6	50	A01	541.994951456311
686LN	IL-6	50	A01	219.008601497673
686LN	IL-6	50	A01	342.494505494506
686LN	IL-6	50	A01	1087.22817181648
686LN	IL-6	50	A01	421.34430909783
686LN	IL-6	50	A01	234.199770378875
686LN	IL-6	50	A01	173.976766048885
686LN	IL-6	50	A01	258.312675070028
686LN	IL-6	50	A01	237.048679245283
686LN	IL-6	50	A01	224.544444444444
686LN	IL-6	50	A01	201.732824427481
686LN	IL-6	50	A01	149.93661971831
686LN	IL-6	50	A01	360.945245901639
686LN	IL-6	50	A01	318.463414634146
686LN	IL-6	50	A01	337.938559322034
686LN	IL-6	50	A01	307.579594017094
686LN	IL-6	50	A01	302.582070707071
686LN	IL-6	50	A01	355.354673057172
686LN	IL-6	50	A01	937.036937123885
686LN	IL-6	50	A01	423.241844769404
686LN	IL-6	50	A01	526.676051779935
686LN	IL-6	50	A01	125.41494347946
686LN	IL-6	50	A01	460.823458415624
686LN	IL-6	50	A01	267.716795865633
686LN	IL-6	50	A01	750.57891381948
686LN	IL-6	50	A01	334.341011743451
686LN	IL-6	50	A01	251.133762254902
686LN	IL-6	50	A01	299.957003546099
686LN	IL-6	50	A01	538.948412698413
686LN	IL-6	50	A01	803.806004140787
686LN	IL-6	50	A01	254.560526858794
686LN	IL-6	50	A01	825.409523809524
686LN	IL-6	50	A01	491.762295081967
686LN	IL-6	50	A01	911.691741357234
686LN	IL-6	50	A01	573.548111190306
686LN	IL-6	50	A01	842.239087301587
686LN	IL-6	50	A01	259.967676179383
686LN	IL-6	50	A01	288.017399267399
686LN	IL-6	50	A01	558.342948717949
686LN	IL-6	50	A01	585.127140974967
686LN	IL-6	50	A01	271.090513833992
686LN	IL-6	50	A01	640.185185185185
686LN	IL-6	50	A01	191.084821428571
686LN	IL-6	50	A01	616.357560568087
686LN	IL-6	50	A01	113.495894909688
686LN	IL-6	50	A01	286.171355498721
686LN	IL-6	50	A01	331.372916666667
686LN	IL-6	50	A01	141.219461697723
686LN	IL-6	50	A01	320.505952380952
686LN	IL-6	50	A01	701.640180878553
686LN	IL-6	50	A01	447.509423503326
686LN	IL-6	50	A01	585.246612466125
686LN	IL-6	50	A01	327.80903718296
686LN	IL-6	50	A01	399.044259732879
686LN	IL-6	50	A01	207.585213032581
686LN	IL-6	50	A01	401.834777746715
686LN	IL-6	50	A01	624.699936427209
686LN	IL-6	50	A01	257.924148606811
686LN	IL-6	50	A01	1303.02631578947
686LN	IL-6	50	A01	418.004045135193
686LN	IL-6	50	A01	377.884041331803
686LN	IL-6	50	A01	1164.30634920635
686LN	IL-6	50	A01	187.873114224138
686LN	IL-6	50	A01	232.069642857143
686LN	IL-6	50	A01	107.722701149425
686LN	IL-6	50	A01	127.099462365591
686LN	IL-6	50	A01	525.101092896175
686LN	IL-6	50	A01	994.994951145981
686LN	IL-6	50	A01	124.78373015873
686LN	IL-6	50	A01	529.377352150538
686LN	IL-6	50	A01	228.99878296146
686LN	IL-6	50	A01	155.212891986063
686LN	IL-6	50	A01	185.527216856892
686LN	IL-6	50	A01	545.757013574661
686LN	IL-6	50	A01	334.023703703704
686LN	IL-6	50	A01	499.861932687404
686LN	IL-6	50	A01	92.351770483329
686LN	IL-6	50	A01	484.994708994709
686LN	IL-6	50	A01	524.2243130227
686LN	IL-6	50	A01	410.920312952767
686LN	IL-6	50	A01	499.689180537772
686LN	IL-6	50	A01	269.062617702448
686LN	IL-6	50	A01	465.002696629213
686LN	IL-6	50	A01	789.507405637841
686LN	IL-6	50	A01	325.801612903226
686LN	IL-6	50	A01	621.293912175649
686LN	IL-6	50	A01	164.911356628983
686LN	IL-6	50	A01	312.549539170507
686LN	IL-6	50	A01	490.6
686LN	IL-6	50	A01	809.61452991453
686LN	IL-6	50	A01	1154.72727272727
686LN	IL-6	50	A01	630.576456876457
686LN	IL-6	50	A01	116.516012909633
686LN	IL-6	50	A01	352.545762711864
686LN	IL-6	50	A01	425.855072463768
686LN	IL-6	50	A01	897.781954887218
686LN	IL-6	50	A01	367.080769230769
686LN	IL-6	50	A01	353.984861227923
686LN	IL-6	50	A01	368.161508704062
686LN	IL-6	50	A01	798.115573770492
686LN	IL-6	50	A01	522.206974128234
686LN	IL-6	50	A01	888.360501567398
686LN	IL-6	50	A01	902.533362470863
686LN	IL-6	50	A01	289.184615384615
686LN	IL-6	50	A01	371.80998516191
686LN	IL-6	50	A01	580.949735449736
686LN	IL-6	50	A01	282.172580645161
686LN	IL-6	50	A01	1158.38194444444
686LN	IL-6	50	A01	751.58125445474
686LN	IL-6	50	A01	320.966856735567
686LN	IL-6	50	A01	255.099038461538
686LN	IL-6	50	A01	416.452727272727
686LN	IL-6	50	A01	331.980930587338
686LN	IL-6	50	A01	331.660493827161
686LN	IL-6	50	A01	771.429245283019
686LN	IL-6	50	A01	443.401315789474
686LN	IL-6	50	A01	524.251515151515
686LN	IL-6	50	A01	299.127956989247
686LN	IL-6	50	A01	570.058136924804
686LN	IL-6	50	A01	282.794776119403
686LN	IL-6	50	A01	342.994912118409
686LN	IL-6	50	A01	382.626984126984
686LN	IL-6	50	A01	381.782573618394
686LN	IL-6	50	A01	303.709523809524
686LN	IL-6	50	A01	788.044973544973
686LN	IL-6	50	A01	311.596992481203
686LN	IL-6	50	A01	389.965517241379
686LN	IL-6	50	A01	349.80926916221
686LN	IL-6	50	A01	524.584375
686LN	IL-6	50	A01	300.261413383365
686LN	IL-6	50	A01	382.676687116564
686LN	IL-6	50	A01	280.570995670996
686LN	IL-6	50	A01	282.547008547009
686LN	IL-6	50	A01	636.559751193767
686LN	IL-6	50	A01	594.233766233766
686LN	IL-6	50	A01	1092.48930862438
686LN	IL-6	50	A01	107.085253456221
686LN	IL-6	50	A01	615.04
686LN	IL-6	50	A01	479.428761597418
686LN	IL-6	50	A01	536.289262820513
686LN	IL-6	50	A01	312.9
686LN	IL-6	50	A01	310.453207927444
686LN	IL-6	50	A01	81.0591741166454
686LN	IL-6	50	A01	177.857142857143
686LN	IL-6	50	A01	591.178617685152
686LN	IL-6	50	A01	208.534660766962
686LN	IL-6	50	A01	183.06124093473
686LN	IL-6	50	A01	339.227599640396
686LN	IL-6	50	A01	571.063870555674
686LN	IL-6	50	A01	210.197278911565
686LN	IL-6	50	A01	329.182051282051
686LN	IL-6	50	A01	199.126132404181
686LN	IL-6	50	A01	844.390981432361
686LN	IL-6	50	A01	103.452639751553
686LN	IL-6	50	A01	458.982478632479
686LN	IL-6	50	A01	1497.15037712131
686LN	IL-6	50	A01	136.997202797203
686LN	IL-6	50	A01	801.168390804598
686LN	IL-6	50	A01	221.101449275362
686LN	IL-6	50	A01	492.705610179294
686LN	IL-6	50	A01	476.652103559871
686LN	IL-6	50	A01	830.671611868484
686LN	IL-6	50	A01	517.688888888889
686LN	IL-6	50	A01	138.316818335019
686LN	IL-6	50	A01	527.655438596491
686LN	IL-6	50	A01	561.943989518506
686LN	IL-6	50	A01	918.009594882729
686LN	IL-6	50	A01	106.678571428571
686LN	IL-6	50	A01	105.632034632035
686LN	IL-6	50	A01	327.606666666667
686LN	IL-6	50	A01	179.024028776978
686LN	IL-6	50	A01	363.870543672014
686LN	IL-6	50	A01	426.192997888811
686LN	IL-6	50	A01	220.109857978279
686LN	IL-6	50	A01	166.333806642795
686LN	IL-6	50	A01	234.320680341631
686LN	IL-6	50	A01	664.989496959646
686LN	IL-6	50	A01	315.292753623188
686LN	IL-6	50	A01	700.113427856547
686LN	IL-6	50	A01	405.960488505747
686LN	IL-6	50	A01	366.683699059561
686LN	IL-6	50	A01	859.501694915254
686LN	IL-6	50	A01	359.664437012263
686LN	IL-6	50	A01	203.569468267581
686LN	IL-6	50	A01	458.181725773662
686LN	IL-6	50	A01	165.320297029703
686LN	IL-6	50	A01	136.069000819001
686LN	IL-6	50	A01	230.01803563668
686LN	IL-6	50	A01	678.220634920635
686LN	IL-6	50	A01	188.426086956522
686LN	IL-6	50	A01	213.361111111111
686LN	IL-6	50	A01	690.088118811881
686LN	IL-6	50	A01	238.492647058824
686LN	IL-6	50	A01	508.302186083711
686LN	IL-6	50	A01	533.342566510172
686LN	IL-6	50	A01	250.886363636364
686LN	IL-6	50	A01	526.522860673463
686LN	IL-6	50	A01	607.845261121857
686LN	IL-6	50	A01	321.320140515222
686LN	IL-6	50	A01	330.413072329131
686LN	IL-6	50	A01	171.462819893771
686LN	IL-6	50	A01	467.490173599738
686LN	IL-6	50	A01	101.911331817638
686LN	IL-6	50	A01	355.924802910855
686LN	IL-6	50	A01	420.103538175047
686LN	IL-6	50	A01	466.457971014493
686LN	IL-6	50	A01	253.835574337303
686LN	IL-6	50	A01	346.787556221889
686LN	IL-6	50	A01	127.439274636125
686LN	IL-6	50	A01	365.701327787554
686LN	IL-6	50	A01	253.317947247706
686LN	IL-6	50	A01	326.826388888889
686LN	IL-6	50	A01	349.077505827506
686LN	IL-6	50	A01	105.101819169156
686LN	IL-6	50	A01	84.9116379310345
686LN	IL-6	50	A01	290.50811965812
686LN	IL-6	50	A01	594.885003885004
686LN	IL-6	50	A01	407.285114503817
686LN	IL-6	50	A01	632.533118798606
686LN	IL-6	50	A01	316.89497299543
686LN	IL-6	50	A01	241.533565823888
686LN	IL-6	50	A01	357.526701877934
686LN	IL-6	50	A01	646.650458715596
686LN	IL-6	50	A01	278.131030701754
686LN	IL-6	50	A01	192.862960568843
686LN	IL-6	50	A01	132.937636126035
686LN	IL-6	50	A01	734.759595959596
686LN	IL-6	50	A01	295.599907599908
686LN	IL-6	50	A01	61.752984389348
686LN	IL-6	50	A01	346.095149253731
686LN	IL-6	50	A01	426.438256658596
686LN	IL-6	50	A01	303.322889305816
686LN	IL-6	50	A01	406.53421506613
686LN	IL-6	50	A01	212.585130301482
686LN	IL-6	50	A01	240.558573453
686LN	IL-6	50	A01	393.02479338843
686LN	IL-6	50	A01	661.119772499164
686LN	IL-6	50	A01	45.8838383838383
686LN	IL-6	50	A01	400.633256880734
686LN	IL-6	50	A01	259.967730558984
686LN	IL-6	50	A01	293.292962862774
686LN	IL-6	50	A01	247.223449750535
686LN	IL-6	50	A01	378.680134680135
686LN	IL-6	50	A01	97.0860719874805
686LN	IL-6	50	A01	229.110526315789
686LN	IL-6	50	A01	444.177575757576
686LN	IL-6	50	A01	269.271963330787
686LN	IL-6	50	A01	222.914750957854
686LN	IL-6	50	A01	68.7136752136752
686LN	IL-6	50	A01	908.840397098129
686LN	IL-6	50	A01	310.481818181818
686LN	IL-6	50	A01	314.072695035461
686LN	IL-6	50	A01	387.180555555556
686LN	IL-6	50	A01	716.823436471363
686LN	IL-6	50	A01	791.320786592783
686LN	IL-6	50	A01	128.502352941176
686LN	IL-6	50	A01	348.167941469904
686LN	IL-6	50	A01	600.038165266106
686LN	IL-6	50	A01	343.126054358013
686LN	IL-6	50	A01	551.545687645688
686LN	IL-6	50	A01	225.65625
686LN	IL-6	50	A01	394.617906066536
686LN	IL-6	50	A01	296.181267575168
686LN	IL-6	50	A01	557.55058784567
686LN	IL-6	50	A01	296.905128205128
686LN	IL-6	50	A01	344.285714285714
686LN	IL-6	50	A01	446.020863517821
686LN	IL-6	50	A01	304.571953781513
686LN	IL-6	50	A01	370.27766543653
686LN	IL-6	50	A01	775.145577395577
686LN	IL-6	50	A01	370.222222222222
686LN	IL-6	50	A01	446.478632478633
686LN	IL-6	50	A01	210.139622641509
686LN	IL-6	50	A01	345.291551882461
686LN	IL-6	50	A01	618.212936046512
686LN	IL-6	50	A01	171.715789473684
686LN	IL-6	50	A01	539.166917293233
686LN	IL-6	50	A01	734.711904761905
686LN	IL-6	50	A01	369.434946236559
686LN	IL-6	50	A01	333.066388888889
686LN	IL-6	50	A01	159.867346938776
686LN	IL-6	50	A01	416.381851230425
686LN	IL-6	50	A01	315.745277449823
686LN	IL-6	50	A01	335.942263759086
686LN	IL-6	50	A01	168.301641586867
686LN	IL-6	50	A01	262.387613843352
686LN	IL-6	50	A01	386.238391376451
686LN	IL-6	50	A01	144.916952054795
686LN	IL-6	50	A01	481.262418153082
686LN	IL-6	50	A01	311.830345710627
686LN	IL-6	50	A01	320.025641025641
686LN	IL-6	50	A01	872.681603773585
686LN	IL-6	50	A01	515.69375
686LN	IL-6	50	A01	352.527027027027
686LN	IL-6	50	A01	209.13027771506
686LN	IL-6	50	A01	732.964508649902
686LN	IL-6	50	A01	295.138047138047
686LN	IL-6	50	A01	317.457918241154
686LN	IL-6	50	A01	378.947476991431
686LN	IL-6	50	A01	509.676923076923
686LN	IL-6	50	A01	512.134250474383
686LN	IL-6	50	A01	411.249557522124
686LN	IL-6	50	A01	212.892857142857
686LN	IL-6	50	A01	208.223529411765
686LN	IL-6	50	A01	220.75566893424
686LN	IL-6	50	A01	298.927828746177
686LN	IL-6	50	A01	305.426349145381
686LN	IL-6	50	A01	514.873392461197
686LN	IL-6	50	A01	262.737254901961
686LN	IL-6	50	A01	144.470526315789
686LN	IL-6	50	A01	554.97967032967
686LN	IL-6	50	A01	386.693581780538
686LN	IL-6	50	A01	276.918650793651
686LN	IL-6	50	A01	270.719600725953
686LN	IL-6	50	A01	274.822322322322
686LN	IL-6	50	A01	208.853721635006
686LN	IL-6	50	A01	391.069665427509
686LN	IL-6	50	A01	286.194488606253
686LN	IL-6	50	A01	377.261904761905
686LN	IL-6	50	A01	211.453869047619
686LN	IL-6	50	A01	132.713675213675
686LN	IL-6	50	A01	153.637577639752
686LN	IL-6	50	A01	245.432558139535
686LN	IL-6	50	A01	244.049609810479
686LN	IL-6	50	A01	283.897619047619
686LN	IL-6	50	A01	549.269576719577
686LN	IL-6	50	A01	285.580538302277
686LN	IL-6	50	A01	661.055008210181
686LN	IL-6	50	A01	443.894144144144
686LN	IL-6	50	A01	391.516937669377
686LN	IL-6	50	A01	211.722171945701
686LN	IL-6	50	A01	520.135081585081
686LN	IL-6	50	A01	420.084119496855
686LN	IL-6	50	A01	144.25376344086
686LN	IL-6	50	A01	173.782258064516
686LN	IL-6	50	A01	90.5029455081001
686LN	IL-6	50	A01	112.38869370808
686LN	IL-6	50	A01	453.878306878307
686LN	IL-6	50	A01	174.495425756509
686LN	IL-6	50	A01	437.883070301291
686LN	IL-6	50	A01	136.927536231884
686LN	IL-6	50	A01	96.3051398828887
686LN	IL-6	50	A01	103.601976284585
686LN	IL-6	50	A01	239.981781376518
686LN	IL-6	50	A01	233.067532467532
686LN	IL-6	50	A01	134.180748663102
686LN	IL-6	50	A01	127.852941176471
686LN	IL-6	50	A01	585.938014011575
686LN	IL-6	50	A01	449.772717599489
686LN	IL-6	50	A01	200.004329004329
686LN	IL-6	50	A01	470.75
686LN	IL-6	50	A01	838.268232819074
686LN	IL-6	50	A01	661.72
686LN	IL-6	50	A01	508.743735949315
686LN	IL-6	50	A01	462.1503347535
686LN	IL-6	50	A01	388.117514430014
686LN	IL-6	50	A01	444.492121212121
686LN	IL-6	50	A01	302.303343413979
686LN	IL-6	50	A01	424.608585858586
686LN	IL-6	50	A01	296.601240694789
686LN	IL-6	50	A01	439.130048076923
686LN	IL-6	50	A01	228.917647058824
686LN	IL-6	50	A01	271.291471962617
686LN	IL-6	50	A01	817.997619047619
686LN	IL-6	50	A01	1072.63206152026
686LN	IL-6	50	A01	506.601724137931
686LN	IL-6	50	A01	518.784829721362
686LN	IL-6	50	A01	475.749026654687
686LN	IL-6	50	A01	572.933755760369
686LN	IL-6	50	A01	836.959976105137
686LN	IL-6	50	A01	224.349498327759
686LN	IL-6	50	A01	570.289260695096
686LN	IL-6	50	A01	350.487619047619
686LN	IL-6	50	A01	697.369047619048
686LN	IL-6	50	A01	604.964988425926
686LN	IL-6	50	A01	370.223146223146
686LN	IL-6	50	A01	315.056318681319
686LN	IL-6	50	A01	349.798245614035
686LN	IL-6	50	A01	330.1700968523
686LN	IL-6	50	A01	137.916971916972
686LN	IL-6	50	A01	380.440943909068
686LN	IL-6	50	A01	170.984510869565
686LN	IL-6	50	A01	243.789439374185
686LN	IL-6	50	A01	217.701354240912
686LN	IL-6	50	A01	439.961856495065
686LN	IL-6	50	A01	133.856060606061
686LN	IL-6	50	A01	293.72246588694
686LN	IL-6	50	A01	523.943548387097
686LN	IL-6	50	A01	226.580128205128
686LN	IL-6	50	A01	445.50762195122
686LN	IL-6	50	A01	671.908482142857
686LN	IL-6	50	A01	86.9594285714285
686LN	IL-6	50	A01	394.457908728401
686LN	IL-6	50	A01	159.417105263158
686LN	IL-6	50	A01	390.251219512195
686LN	IL-6	50	A01	306.200501253133
686LN	IL-6	50	A01	324.513392857143
686LN	IL-6	50	A01	230.394479858945
686LN	IL-6	50	A01	439.617647058824
686LN	IL-6	50	A01	292.879813664596
686LN	IL-6	50	A01	350.067226890756
686LN	IL-6	50	A01	196.774350649351
686LN	IL-6	50	A01	426.853892641308
686LN	IL-6	50	A01	124.204545454545
686LN	IL-6	50	A01	766.465571205008
686LN	IL-6	50	A01	124.631720430108
686LN	IL-6	50	A01	73.2991967871486
686LN	IL-6	50	A01	54.2213890782398
686LN	IL-6	50	A01	317.173571876962
686LN	IL-6	50	A01	423.732600732601
686LN	IL-6	50	A01	351.306692477876
686LN	IL-6	50	A01	397.811936936937
686LN	IL-6	50	A01	964.264238410596
686LN	IL-6	50	A01	818.019126389248
686LN	IL-6	50	A01	287.00007833614
686LN	IL-6	50	A01	437.310644910645
686LN	IL-6	50	A01	398.241087344028
686LN	IL-6	50	A01	403.254037538193
686LN	IL-6	50	A01	546.134965034965
686LN	IL-6	50	A01	336.306451612903
686LN	IL-6	50	A01	387.622309197652
686LN	IL-6	50	A01	377.621810207337
686LN	IL-6	50	A01	245.386820330969
686LN	IL-6	50	A01	399.585049757001
686LN	IL-6	50	A01	271.979688987623
686LN	IL-6	50	A01	229.236736736737
686LN	IL-6	50	A01	372.763706563707
686LN	IL-6	50	A01	517.614839572193
686LN	IL-6	50	A01	474.246516370228
686LN	IL-6	50	A01	528.484635645303
686LN	IL-6	50	A01	389.823255813953
686LN	IL-6	50	A01	427.994990458015
686LN	IL-6	50	A01	511.116071428571
686LN	IL-6	50	A01	179.102318548387
686LN	IL-6	50	A01	331.52380952381
686LN	IL-6	50	A01	267.247534305317
686LN	IL-6	50	A01	578.150744047619
686LN	IL-6	50	A01	106.97978021978
686LN	IL-6	50	A01	250.999393939394
686LN	IL-6	50	A01	377.753042233357
686LN	IL-6	50	A01	486.877175697865
686LN	IL-6	50	A01	247.274864864865
686LN	IL-6	50	A01	465.581212121212
686LN	IL-6	50	A01	351.88413197172
686LN	IL-6	50	A01	218.761538461538
686LN	IL-6	50	A01	149.604838709677
686LN	IL-6	50	A01	341.654797934841
686LN	IL-6	50	A01	470.714309954751
686LN	IL-6	50	A01	208.93954248366
686LN	IL-6	50	A01	227.795814479638
686LN	IL-6	50	A01	322.257898743814
686LN	IL-6	50	A01	481.658193779904
686LN	IL-6	50	A01	201.585858585859
686LN	IL-6	50	A01	1445.58784313725
686LN	IL-6	50	A01	297.225457875458
686LN	IL-6	50	A01	326.367321428571
686LN	IL-6	50	A01	385.773573573574
686LN	IL-6	50	A01	780.771707750389
686LN	IL-6	50	A01	746.259798432251
686LN	IL-6	50	A01	281.735977564103
686LN	IL-6	50	A01	252.403832752613
686LN	IL-6	50	A01	437.763720930233
686LN	IL-6	50	A01	355.083752860412
686LN	IL-6	50	A01	444.508758568165
686LN	IL-6	50	A01	577.191963780419
686LN	IL-6	50	A01	274.887295081967
686LN	IL-6	50	A01	697.337837837838
686LN	IL-6	50	A01	140.001589630717
686LN	IL-6	50	A01	182.457404230989
686LN	IL-6	50	A01	508.953298887122
686LN	IL-6	50	A01	424.46839332748
686LN	IL-6	50	A01	403.410303928836
686LN	IL-6	50	A01	310.211594202899
686LN	IL-6	50	A01	201.235326688815
686LN	IL-6	50	A01	187.640651801029
686LN	IL-6	50	A01	135.957264957265
686LN	IL-6	50	A01	346.978609625668
686LN	IL-6	50	A01	247.720680958386
686LN	IL-6	50	A01	110.819315159574
686LN	IL-6	50	A01	372.996005809731
686LN	IL-6	50	A01	642.671082563897
686LN	IL-6	50	A01	176.750305250305
686LN	IL-6	50	A01	338.656277056277
686LN	IL-6	50	A01	303.830555555556
686LN	IL-6	50	A01	247.281573498965
686LN	IL-6	50	A01	286.522727272727
686LN	IL-6	50	A01	260.48752228164
686LN	IL-6	50	A01	687.371653870098
686LN	IL-6	50	A01	342.554366438356
686LN	IL-6	50	A01	265.593710691824
686LN	IL-6	50	A01	394.803585763982
686LN	IL-6	50	A01	560.555263157895
686LN	IL-6	50	A01	159.330882352941
686LN	IL-6	50	A01	265.835588235294
686LN	IL-6	50	A01	357.953131567886
686LN	IL-6	50	A01	175.161061541981
686LN	IL-6	50	A01	420.230238726791
686LN	IL-6	50	A01	306.28477443609
686LN	IL-6	50	A01	232.566188637617
686LN	IL-6	50	A01	481.622376630743
686LN	IL-6	50	A01	229.37706205813
686LN	IL-6	50	A01	560.378629032258
686LN	IL-6	50	A01	254.245098039216
686LN	IL-6	50	A01	415.884540540541
686LN	IL-6	50	A01	314.566973210716
686LN	IL-6	50	A01	441.351400180668
686LN	IL-6	50	A01	138.241013071895
686LN	IL-6	50	A01	441.562929061785
686LN	IL-6	50	A01	265.77818627451
686LN	IL-6	50	A01	306.57125
686LN	IL-6	50	A01	212.126267281106
686LN	IL-6	50	A01	165.796703296703
686LN	IL-6	50	A01	131.892307692308
686LN	IL-6	50	A01	302.583333333333
686LN	IL-6	50	A01	87.258942632171
686LN	IL-6	50	A01	364.939721254355
686LN	IL-6	50	A01	61.452686447474
686LN	IL-6	50	A01	209.48883666275
686LN	IL-6	50	A01	478.374436090226
686LN	IL-6	50	A01	291.314678448699
686LN	IL-6	50	A01	17.4592592592593
686LN	IL-6	50	A01	5.06923076923079
686LN	IL-6	50	A01	230.611073292489
686LN	IL-6	50	A01	115.267543859649
686LN	IL-6	50	A01	257.022947640595
686LN	IL-6	50	A01	119.987711213518
686LN	IL-6	50	A01	105.5293668955
686LN	IL-6	50	A01	271.133838383838
686LN	IL-6	50	A01	287.023113964687
686LN	IL-6	50	A01	471.332884097035
686LN	IL-6	50	A01	315.044471744472
686LN	IL-6	50	A01	16.9590092447235
686LN	IL-6	50	A01	288.42649017649
686LN	IL-6	50	A01	419.155154639175
686LN	IL-6	50	A01	271.292438271605
686LN	IL-6	50	A01	274.250770811922
686LN	IL-6	50	A01	339.676427227899
686LN	IL-6	50	A01	316.240740740741
686LN	IL-6	50	A01	258.812583967756
686LN	IL-6	50	A01	372.748910675381
686LN	IL-6	50	A01	368.448014629049
686LN	IL-6	50	A01	224.314308426073
686LN	IL-6	50	A01	130.201194161875
686LN	IL-6	50	A01	302.78827060725
686LN	IL-6	50	A01	317.291387559809
686LN	IL-6	50	A01	272.794825646794
686LN	IL-6	50	A01	281
686LN	IL-6	50	A01	286.85
686LN	IL-6	50	A01	452.152280237938
686LN	IL-6	50	A01	258.4125
686LN	IL-6	50	A01	198.462984723854
686LN	IL-6	50	A01	1082.68408854791
686LN	IL-6	50	A01	286.457816377171
686LN	IL-6	50	A01	239.91806402439
686LN	IL-6	50	A01	222.563086104007
686LN	IL-6	50	A01	413.637691765599
686LN	IL-6	50	A01	241.827706734868
686LN	IL-6	50	A01	259.46953046953
686LN	IL-6	50	A01	119.213461538462
686LN	IL-6	50	A01	119.069415665147
686LN	IL-6	50	A01	140.994736842105
686LN	IL-6	50	A01	174.363636363636
686LN	IL-6	50	A01	231.736042183623
686LN	IL-6	50	A01	180.554285714286
686LN	IL-6	50	A01	1215.73273026316
686LN	IL-6	50	A01	316.648585593467
686LN	IL-6	50	A01	127.177049931287
686LN	IL-6	50	A01	178.480011874134
686LN	IL-6	50	A01	165.776345241293
686LN	IL-6	50	A01	266.223404255319
686LN	IL-6	50	A01	252.448651960784
686LN	IL-6	50	A01	306.712087255341
686LN	IL-6	50	A01	327.952546662449
686LN	IL-6	50	A01	507.402684752631
686LN	IL-6	50	A01	281.991341991342
686LN	IL-6	50	A01	362.383162612036
686LN	IL-6	50	A01	108.418773171554
686LN	IL-6	50	A01	115.26012793177
686LN	IL-6	50	A01	123.849312937516
686LN	IL-6	50	A01	547.013688016529
686LN	IL-6	50	A01	440.707933740192
686LN	IL-6	50	A01	416.053349875931
686LN	IL-6	50	A01	123.046818472015
686LN	IL-6	50	A01	53.4217142857143
686LN	IL-6	50	A01	155.417108753316
686LN	IL-6	50	A01	140.925702097405
686LN	IL-6	50	A01	876.170392335766
686LN	IL-6	50	A01	250.869333333333
686LN	IL-6	50	A01	365.652173913044
686LN	IL-6	50	A01	780.739557739558
686LN	IL-6	50	A01	200.684452736318
686LN	IL-6	50	A01	161.638325281804
686LN	IL-6	50	A01	171.885079609656
686LN	IL-6	50	A01	199.426408237432
686LN	IL-6	50	A01	124.835714285714
686LN	IL-6	50	A01	313.477876955562
686LN	IL-6	50	A01	311.71519524618
686LN	IL-6	50	A01	362.876996445764
686LN	IL-6	50	A01	306.996589147287
686LN	IL-6	50	A01	536.944028255414
686LN	IL-6	50	A01	27.2270719934272
686LN	IL-6	50	A01	75.4975490196078
686LN	IL-6	50	A01	756.843432689158
686LN	IL-6	50	A01	318.646929824561
686LN	IL-6	50	A01	442.451948051948
686LN	IL-6	50	A01	188.816607015032
686LN	IL-6	50	A01	220.592636986301
686LN	IL-6	50	A01	343.741935483871
686LN	IL-6	50	A01	167.380632790029
686LN	IL-6	50	A01	337.136990154712
686LN	IL-6	50	A01	367.588729281768
686LN	IL-6	50	A01	256.912660326324
686LN	IL-6	50	A01	299.053808219178
686LN	IL-6	50	A01	273.854106104651
686LN	IL-6	50	A01	106.969230769231
686LN	IL-6	50	A01	573.6038647343
686LN	IL-6	50	A01	829.303787878788
686LN	IL-6	50	A01	162.288227901131
686LN	IL-6	50	A01	373.881934731935
686LN	IL-6	50	A01	417.597278911565
686LN	IL-6	50	A01	464.135416666667
686LN	IL-6	50	A01	250.912019230769
686LN	IL-6	50	A01	230.619160583942
686LN	IL-6	50	A01	385.713596451797
686LN	IL-6	50	A01	389.770540540541
686LN	IL-6	50	A01	326.269362700848
686LN	IL-6	50	A01	611.029708853238
686LN	IL-6	50	A01	796.954636091725
686LN	IL-6	50	A01	329.38251900374
686LN	IL-6	50	A01	483.411159263272
686LN	IL-6	50	A01	284.909502262443
686LN	IL-6	50	A01	345.175366300366
686LN	IL-6	50	A01	874.967816091954
686LN	IL-6	50	A01	376.655594405594
686LN	IL-6	50	A01	319.288679245283
686LN	IL-6	16.6666666666667	A02	581.739339339339
686LN	IL-6	16.6666666666667	A02	596.145173453997
686LN	IL-6	16.6666666666667	A02	40.0358663609564
686LN	IL-6	16.6666666666667	A02	563.176449275362
686LN	IL-6	16.6666666666667	A02	366.377403846154
686LN	IL-6	16.6666666666667	A02	128.690845070422
686LN	IL-6	16.6666666666667	A02	572.300242550243
686LN	IL-6	16.6666666666667	A02	240.575886524823
686LN	IL-6	16.6666666666667	A02	451.07600554785
686LN	IL-6	16.6666666666667	A02	396.209744503862
686LN	IL-6	16.6666666666667	A02	570.973707664884
686LN	IL-6	16.6666666666667	A02	72.5449607027277
686LN	IL-6	16.6666666666667	A02	911.533834586466
686LN	IL-6	16.6666666666667	A02	172.097444470982
686LN	IL-6	16.6666666666667	A02	273.335158626684
686LN	IL-6	16.6666666666667	A02	337.657575757576
686LN	IL-6	16.6666666666667	A02	39.6481481481482
686LN	IL-6	16.6666666666667	A02	488.449058304949
686LN	IL-6	16.6666666666667	A02	407.914161624048
686LN	IL-6	16.6666666666667	A02	332.261904761905
686LN	IL-6	16.6666666666667	A02	285.013125763126
686LN	IL-6	16.6666666666667	A02	721.178068410463
686LN	IL-6	16.6666666666667	A02	321.142105263158
686LN	IL-6	16.6666666666667	A02	335.884527089073
686LN	IL-6	16.6666666666667	A02	540.92439516129
686LN	IL-6	16.6666666666667	A02	393.39676262786
686LN	IL-6	16.6666666666667	A02	284.909269442262
686LN	IL-6	16.6666666666667	A02	434.51392251816
686LN	IL-6	16.6666666666667	A02	684.09306122449
686LN	IL-6	16.6666666666667	A02	328.470480668757
686LN	IL-6	16.6666666666667	A02	394.557797164667
686LN	IL-6	16.6666666666667	A02	647.299047619048
686LN	IL-6	16.6666666666667	A02	303.294097739272
686LN	IL-6	16.6666666666667	A02	84.7283950617284
686LN	IL-6	16.6666666666667	A02	232.989832507667
686LN	IL-6	16.6666666666667	A02	85.9501961333708
686LN	IL-6	16.6666666666667	A02	376.854399778975
686LN	IL-6	16.6666666666667	A02	357.305695989215
686LN	IL-6	16.6666666666667	A02	339.475685234306
686LN	IL-6	16.6666666666667	A02	480.21411021411
686LN	IL-6	16.6666666666667	A02	185.878512396694
686LN	IL-6	16.6666666666667	A02	298.173591549296
686LN	IL-6	16.6666666666667	A02	409.466004583652
686LN	IL-6	16.6666666666667	A02	732.067669172932
686LN	IL-6	16.6666666666667	A02	1794.56741787624
686LN	IL-6	16.6666666666667	A02	248.166290018832
686LN	IL-6	16.6666666666667	A02	256.53479245283
686LN	IL-6	16.6666666666667	A02	725.973544973545
686LN	IL-6	16.6666666666667	A02	1355.17657200811
686LN	IL-6	16.6666666666667	A02	145.127085733794
686LN	IL-6	16.6666666666667	A02	264.331318681319
686LN	IL-6	16.6666666666667	A02	640.833333333333
686LN	IL-6	16.6666666666667	A02	446.365611192931
686LN	IL-6	16.6666666666667	A02	273.427043544691
686LN	IL-6	16.6666666666667	A02	530.435296957991
686LN	IL-6	16.6666666666667	A02	536.94696618805
686LN	IL-6	16.6666666666667	A02	593.244835029294
686LN	IL-6	16.6666666666667	A02	256.847826086957
686LN	IL-6	16.6666666666667	A02	209.03908045977
686LN	IL-6	16.6666666666667	A02	222.05303030303
686LN	IL-6	16.6666666666667	A02	1016.94257703081
686LN	IL-6	16.6666666666667	A02	328.639509733237
686LN	IL-6	16.6666666666667	A02	637.588660166125
686LN	IL-6	16.6666666666667	A02	427.190258751903
686LN	IL-6	16.6666666666667	A02	58.8974294354838
686LN	IL-6	16.6666666666667	A02	818.861621621622
686LN	IL-6	16.6666666666667	A02	314.955882352941
686LN	IL-6	16.6666666666667	A02	306.072081453199
686LN	IL-6	16.6666666666667	A02	240.978571428571
686LN	IL-6	16.6666666666667	A02	960.789893617021
686LN	IL-6	16.6666666666667	A02	524.528205128205
686LN	IL-6	16.6666666666667	A02	460.577369439072
686LN	IL-6	16.6666666666667	A02	135.762061732095
686LN	IL-6	16.6666666666667	A02	184.914673046252
686LN	IL-6	16.6666666666667	A02	880.610256410257
686LN	IL-6	16.6666666666667	A02	285.860545905707
686LN	IL-6	16.6666666666667	A02	887.337052134735
686LN	IL-6	16.6666666666667	A02	207.037272941732
686LN	IL-6	16.6666666666667	A02	344.536805473635
686LN	IL-6	16.6666666666667	A02	1387.92655202565
686LN	IL-6	16.6666666666667	A02	631.248152976967
686LN	IL-6	16.6666666666667	A02	341.082692950217
686LN	IL-6	16.6666666666667	A02	403.901086956522
686LN	IL-6	16.6666666666667	A02	100.366837387964
686LN	IL-6	16.6666666666667	A02	711.469387755102
686LN	IL-6	16.6666666666667	A02	325.186073525932
686LN	IL-6	16.6666666666667	A02	500.84
686LN	IL-6	16.6666666666667	A02	469.326977687627
686LN	IL-6	16.6666666666667	A02	671.4726918582
686LN	IL-6	16.6666666666667	A02	65.3886088709677
686LN	IL-6	16.6666666666667	A02	391.373618275608
686LN	IL-6	16.6666666666667	A02	161.191816186911
686LN	IL-6	16.6666666666667	A02	609.921212121212
686LN	IL-6	16.6666666666667	A02	658.691020002837
686LN	IL-6	16.6666666666667	A02	92.7148559527942
686LN	IL-6	16.6666666666667	A02	296.216619028175
686LN	IL-6	16.6666666666667	A02	160.747644980866
686LN	IL-6	16.6666666666667	A02	353.54854368932
686LN	IL-6	16.6666666666667	A02	248.779850746269
686LN	IL-6	16.6666666666667	A02	137.121212121212
686LN	IL-6	16.6666666666667	A02	209.882140087878
686LN	IL-6	16.6666666666667	A02	68.9864158829676
686LN	IL-6	16.6666666666667	A02	307.967032967033
686LN	IL-6	16.6666666666667	A02	640.313027179006
686LN	IL-6	16.6666666666667	A02	416.440663998116
686LN	IL-6	16.6666666666667	A02	729.325846251186
686LN	IL-6	16.6666666666667	A02	371.904485810192
686LN	IL-6	16.6666666666667	A02	283.445625
686LN	IL-6	16.6666666666667	A02	62.7700854700855
686LN	IL-6	16.6666666666667	A02	417.324742268041
686LN	IL-6	16.6666666666667	A02	276.332386363636
686LN	IL-6	16.6666666666667	A02	238.873333333333
686LN	IL-6	16.6666666666667	A02	117.962162162162
686LN	IL-6	16.6666666666667	A02	174.561983471074
686LN	IL-6	16.6666666666667	A02	302.985714285714
686LN	IL-6	16.6666666666667	A02	495.797453703704
686LN	IL-6	16.6666666666667	A02	48.9191542288557
686LN	IL-6	16.6666666666667	A02	193.574324324324
686LN	IL-6	16.6666666666667	A02	143.74982654376
686LN	IL-6	16.6666666666667	A02	338.658236500342
686LN	IL-6	16.6666666666667	A02	91.752688172043
686LN	IL-6	16.6666666666667	A02	300.720697213235
686LN	IL-6	16.6666666666667	A02	77.4165284687672
686LN	IL-6	16.6666666666667	A02	138.656206896552
686LN	IL-6	16.6666666666667	A02	189.131017369727
686LN	IL-6	16.6666666666667	A02	479.291737891738
686LN	IL-6	16.6666666666667	A02	250.944166359956
686LN	IL-6	16.6666666666667	A02	192.726191935286
686LN	IL-6	16.6666666666667	A02	261.497945908935
686LN	IL-6	16.6666666666667	A02	302.806116207951
686LN	IL-6	16.6666666666667	A02	269.308756805808
686LN	IL-6	16.6666666666667	A02	149.303505154639
686LN	IL-6	16.6666666666667	A02	318.282903225806
686LN	IL-6	16.6666666666667	A02	244.356775300171
686LN	IL-6	16.6666666666667	A02	272.607492311993
686LN	IL-6	16.6666666666667	A02	559.698960043788
686LN	IL-6	16.6666666666667	A02	345.294268476621
686LN	IL-6	16.6666666666667	A02	257.704915986318
686LN	IL-6	16.6666666666667	A02	200.035810583081
686LN	IL-6	16.6666666666667	A02	446.160364145658
686LN	IL-6	16.6666666666667	A02	108.608293460925
686LN	IL-6	16.6666666666667	A02	254.140625
686LN	IL-6	16.6666666666667	A02	423.988742964353
686LN	IL-6	16.6666666666667	A02	116.837822014051
686LN	IL-6	16.6666666666667	A02	407.571722846442
686LN	IL-6	16.6666666666667	A02	543.957386363636
686LN	IL-6	16.6666666666667	A02	260.423415492958
686LN	IL-6	16.6666666666667	A02	383.058130400628
686LN	IL-6	16.6666666666667	A02	161.117082804345
686LN	IL-6	16.6666666666667	A02	170.786274509804
686LN	IL-6	16.6666666666667	A02	117.528349584688
686LN	IL-6	16.6666666666667	A02	97.8102564102564
686LN	IL-6	16.6666666666667	A02	341.045238095238
686LN	IL-6	16.6666666666667	A02	814.740265120132
686LN	IL-6	16.6666666666667	A02	428.430932583354
686LN	IL-6	16.6666666666667	A02	170.227430555556
686LN	IL-6	16.6666666666667	A02	140.107178066757
686LN	IL-6	16.6666666666667	A02	401.786956521739
686LN	IL-6	16.6666666666667	A02	280.767857142857
686LN	IL-6	16.6666666666667	A02	313.241808573106
686LN	IL-6	16.6666666666667	A02	492.724056603774
686LN	IL-6	16.6666666666667	A02	305.076130765786
686LN	IL-6	16.6666666666667	A02	252.187026079334
686LN	IL-6	16.6666666666667	A02	316.791666666667
686LN	IL-6	16.6666666666667	A02	790.117383512545
686LN	IL-6	16.6666666666667	A02	741.376764112903
686LN	IL-6	16.6666666666667	A02	274.318452380952
686LN	IL-6	16.6666666666667	A02	442.971384547656
686LN	IL-6	16.6666666666667	A02	216.983605546995
686LN	IL-6	16.6666666666667	A02	218.48708586883
686LN	IL-6	16.6666666666667	A02	167.76597051597
686LN	IL-6	16.6666666666667	A02	203.35
686LN	IL-6	16.6666666666667	A02	549.149756313691
686LN	IL-6	16.6666666666667	A02	218.762371862849
686LN	IL-6	16.6666666666667	A02	342.501971830986
686LN	IL-6	16.6666666666667	A02	349.489437038093
686LN	IL-6	16.6666666666667	A02	130.867045858514
686LN	IL-6	16.6666666666667	A02	389.75037037037
686LN	IL-6	16.6666666666667	A02	511.544791666667
686LN	IL-6	16.6666666666667	A02	428.072052678232
686LN	IL-6	16.6666666666667	A02	240.882486388385
686LN	IL-6	16.6666666666667	A02	547.54797979798
686LN	IL-6	16.6666666666667	A02	56.0433094384707
686LN	IL-6	16.6666666666667	A02	441.234817813765
686LN	IL-6	16.6666666666667	A02	437.314726209463
686LN	IL-6	16.6666666666667	A02	54.4484126984127
686LN	IL-6	16.6666666666667	A02	199.432805164319
686LN	IL-6	16.6666666666667	A02	75.2431659249841
686LN	IL-6	16.6666666666667	A02	417.395840103997
686LN	IL-6	16.6666666666667	A02	128.029156327543
686LN	IL-6	16.6666666666667	A02	199.995169082126
686LN	IL-6	16.6666666666667	A02	305.919411250364
686LN	IL-6	16.6666666666667	A02	471.911538461538
686LN	IL-6	16.6666666666667	A02	208.347826086957
686LN	IL-6	16.6666666666667	A02	138.600877192982
686LN	IL-6	16.6666666666667	A02	350.436507936508
686LN	IL-6	16.6666666666667	A02	210.119189061763
686LN	IL-6	16.6666666666667	A02	49.6029684601114
686LN	IL-6	16.6666666666667	A02	130.162337662338
686LN	IL-6	16.6666666666667	A02	58.7640136927685
686LN	IL-6	16.6666666666667	A02	621.241071428571
686LN	IL-6	16.6666666666667	A02	254.37196969697
686LN	IL-6	16.6666666666667	A02	277.000793650794
686LN	IL-6	16.6666666666667	A02	92.6633281972265
686LN	IL-6	16.6666666666667	A02	497.391666666667
686LN	IL-6	16.6666666666667	A02	334.881275440977
686LN	IL-6	16.6666666666667	A02	242.322686322686
686LN	IL-6	16.6666666666667	A02	192.564685314685
686LN	IL-6	16.6666666666667	A02	60.4612903225806
686LN	IL-6	16.6666666666667	A02	274.395061728395
686LN	IL-6	16.6666666666667	A02	136.955746622214
686LN	IL-6	16.6666666666667	A02	483.875160051216
686LN	IL-6	16.6666666666667	A02	52.9167416741674
686LN	IL-6	16.6666666666667	A02	476.829830987726
686LN	IL-6	16.6666666666667	A02	423.065602836879
686LN	IL-6	16.6666666666667	A02	322.311269685039
686LN	IL-6	16.6666666666667	A02	1188.2754991905
686LN	IL-6	16.6666666666667	A02	83.4468085106383
686LN	IL-6	16.6666666666667	A02	397.928804347826
686LN	IL-6	16.6666666666667	A02	715.406320861678
686LN	IL-6	16.6666666666667	A02	216.368931048552
686LN	IL-6	16.6666666666667	A02	55.8713842975206
686LN	IL-6	16.6666666666667	A02	323.966753585398
686LN	IL-6	16.6666666666667	A02	723.977101293103
686LN	IL-6	16.6666666666667	A02	168.476691729323
686LN	IL-6	16.6666666666667	A02	262.214745261694
686LN	IL-6	16.6666666666667	A02	273.059646118721
686LN	IL-6	16.6666666666667	A02	319.204344531447
686LN	IL-6	16.6666666666667	A02	337.400475812847
686LN	IL-6	16.6666666666667	A02	233.767759562842
686LN	IL-6	16.6666666666667	A02	448.004535147392
686LN	IL-6	16.6666666666667	A02	307.145199063232
686LN	IL-6	16.6666666666667	A02	562.394662424885
686LN	IL-6	16.6666666666667	A02	525.067708333333
686LN	IL-6	16.6666666666667	A02	370.144693200663
686LN	IL-6	16.6666666666667	A02	265.216792467512
686LN	IL-6	16.6666666666667	A02	340.119266055046
686LN	IL-6	16.6666666666667	A02	265.203798185941
686LN	IL-6	16.6666666666667	A02	241.051994301994
686LN	IL-6	16.6666666666667	A02	370.421647509579
686LN	IL-6	16.6666666666667	A02	329.012387387387
686LN	IL-6	16.6666666666667	A02	203.894858730894
686LN	IL-6	16.6666666666667	A02	648.742272887531
686LN	IL-6	16.6666666666667	A02	82.8312195121951
686LN	IL-6	16.6666666666667	A02	295.397248803828
686LN	IL-6	16.6666666666667	A02	64.5255925798695
686LN	IL-6	16.6666666666667	A02	613.675336597307
686LN	IL-6	16.6666666666667	A02	115.961091753775
686LN	IL-6	16.6666666666667	A02	975.93981628128
686LN	IL-6	16.6666666666667	A02	925.825164048519
686LN	IL-6	16.6666666666667	A02	350.480537534754
686LN	IL-6	16.6666666666667	A02	194.99895495092
686LN	IL-6	16.6666666666667	A02	277.212108108108
686LN	IL-6	16.6666666666667	A02	69.5669981060606
686LN	IL-6	16.6666666666667	A02	327.495652173913
686LN	IL-6	16.6666666666667	A02	915.173444976077
686LN	IL-6	16.6666666666667	A02	2070.66423160173
686LN	IL-6	16.6666666666667	A02	97.4948717948718
686LN	IL-6	16.6666666666667	A02	56.9514700968928
686LN	IL-6	16.6666666666667	A02	1036.14819643633
686LN	IL-6	16.6666666666667	A02	294.186666666667
686LN	IL-6	16.6666666666667	A02	1222.39966555184
686LN	IL-6	16.6666666666667	A02	735.648077412783
686LN	IL-6	16.6666666666667	A02	343.327568337868
686LN	IL-6	16.6666666666667	A02	324.65625
686LN	IL-6	16.6666666666667	A02	340.87037037037
686LN	IL-6	16.6666666666667	A02	287.178921568628
686LN	IL-6	16.6666666666667	A02	237.044932079415
686LN	IL-6	16.6666666666667	A02	769.014423076923
686LN	IL-6	16.6666666666667	A02	341.335714285714
686LN	IL-6	16.6666666666667	A02	971.614010989011
686LN	IL-6	16.6666666666667	A02	317.108606557377
686LN	IL-6	16.6666666666667	A02	318.341666666667
686LN	IL-6	16.6666666666667	A02	256.397274031564
686LN	IL-6	16.6666666666667	A02	262.34769400718
686LN	IL-6	16.6666666666667	A02	112.306432748538
686LN	IL-6	16.6666666666667	A02	425.563337893297
686LN	IL-6	16.6666666666667	A02	385.489380530973
686LN	IL-6	16.6666666666667	A02	278.568063372941
686LN	IL-6	16.6666666666667	A02	284.986936427089
686LN	IL-6	16.6666666666667	A02	158.205009276438
686LN	IL-6	16.6666666666667	A02	353.779509183981
686LN	IL-6	16.6666666666667	A02	265.814907681787
686LN	IL-6	16.6666666666667	A02	121.323717948718
686LN	IL-6	16.6666666666667	A02	204.722935044106
686LN	IL-6	16.6666666666667	A02	143.247474747475
686LN	IL-6	16.6666666666667	A02	40.6988198757764
686LN	IL-6	16.6666666666667	A02	54.9963636363636
686LN	IL-6	16.6666666666667	A02	316.676666666667
686LN	IL-6	16.6666666666667	A02	77.2329721362229
686LN	IL-6	16.6666666666667	A02	323.896551724138
686LN	IL-6	16.6666666666667	A02	458.92957042957
686LN	IL-6	16.6666666666667	A02	138.949171686747
686LN	IL-6	16.6666666666667	A02	297.556902356902
686LN	IL-6	16.6666666666667	A02	285.110335659688
686LN	IL-6	16.6666666666667	A02	275.479946524064
686LN	IL-6	16.6666666666667	A02	405.62293144208
686LN	IL-6	16.6666666666667	A02	412.22735042735
686LN	IL-6	16.6666666666667	A02	506.083312244677
686LN	IL-6	16.6666666666667	A02	141.493692178301
686LN	IL-6	16.6666666666667	A02	425.647852147852
686LN	IL-6	16.6666666666667	A02	515.022660818713
686LN	IL-6	16.6666666666667	A02	257.56425214714
686LN	IL-6	16.6666666666667	A02	241.834357923497
686LN	IL-6	16.6666666666667	A02	183.282160625444
686LN	IL-6	16.6666666666667	A02	383.730325814536
686LN	IL-6	16.6666666666667	A02	145.061309523809
686LN	IL-6	16.6666666666667	A02	446.99255672137
686LN	IL-6	16.6666666666667	A02	233.255650180151
686LN	IL-6	16.6666666666667	A02	388.601857585139
686LN	IL-6	16.6666666666667	A02	258.94508138712
686LN	IL-6	16.6666666666667	A02	546.713507625272
686LN	IL-6	16.6666666666667	A02	225.607811947685
686LN	IL-6	16.6666666666667	A02	706.000878409616
686LN	IL-6	16.6666666666667	A02	327.045111287758
686LN	IL-6	16.6666666666667	A02	314.904439936894
686LN	IL-6	16.6666666666667	A02	572.647321428571
686LN	IL-6	16.6666666666667	A02	227.128459785086
686LN	IL-6	16.6666666666667	A02	87.950264375413
686LN	IL-6	16.6666666666667	A02	114.299580472921
686LN	IL-6	16.6666666666667	A02	110.139357687104
686LN	IL-6	16.6666666666667	A02	427.217107132708
686LN	IL-6	16.6666666666667	A02	83.9040747028862
686LN	IL-6	16.6666666666667	A02	270.06993006993
686LN	IL-6	16.6666666666667	A02	98.7985303123086
686LN	IL-6	16.6666666666667	A02	117.705882352941
686LN	IL-6	16.6666666666667	A02	985.695959595959
686LN	IL-6	16.6666666666667	A02	408.756307031669
686LN	IL-6	16.6666666666667	A02	306.712823275862
686LN	IL-6	16.6666666666667	A02	368.419413919414
686LN	IL-6	16.6666666666667	A02	1011.76111615245
686LN	IL-6	16.6666666666667	A02	1064.04491525424
686LN	IL-6	16.6666666666667	A02	70.998064516129
686LN	IL-6	16.6666666666667	A02	226.767771312927
686LN	IL-6	16.6666666666667	A02	224.919672919673
686LN	IL-6	16.6666666666667	A02	346.504043126685
686LN	IL-6	16.6666666666667	A02	836.864468864469
686LN	IL-6	16.6666666666667	A02	28.8266978922717
686LN	IL-6	16.6666666666667	A02	1165.97613843352
686LN	IL-6	16.6666666666667	A02	334.755223880597
686LN	IL-6	16.6666666666667	A02	409.484885620915
686LN	IL-6	16.6666666666667	A02	387.546428571429
686LN	IL-6	16.6666666666667	A02	406.729166666667
686LN	IL-6	16.6666666666667	A02	284.373106060606
686LN	IL-6	16.6666666666667	A02	191.421936758893
686LN	IL-6	16.6666666666667	A02	107.610158730159
686LN	IL-6	16.6666666666667	A02	648.204776958202
686LN	IL-6	16.6666666666667	A02	190.04437273094
686LN	IL-6	16.6666666666667	A02	311.765661938534
686LN	IL-6	16.6666666666667	A02	873.316685062546
686LN	IL-6	16.6666666666667	A02	378.861744697879
686LN	IL-6	16.6666666666667	A02	157.817537072856
686LN	IL-6	16.6666666666667	A02	270.983173076923
686LN	IL-6	16.6666666666667	A02	183.741922616673
686LN	IL-6	16.6666666666667	A02	387.239344262295
686LN	IL-6	16.6666666666667	A02	383.643939393939
686LN	IL-6	16.6666666666667	A02	223.377777777778
686LN	IL-6	16.6666666666667	A02	178.611059335197
686LN	IL-6	16.6666666666667	A02	179.099579242637
686LN	IL-6	16.6666666666667	A02	116.909340659341
686LN	IL-6	16.6666666666667	A02	250.308965517241
686LN	IL-6	16.6666666666667	A02	322.789505247376
686LN	IL-6	16.6666666666667	A02	79.8201166810717
686LN	IL-6	16.6666666666667	A02	153.059090909091
686LN	IL-6	16.6666666666667	A02	240.61755952381
686LN	IL-6	16.6666666666667	A02	339.370879120879
686LN	IL-6	16.6666666666667	A02	292.608414239482
686LN	IL-6	16.6666666666667	A02	67.5556066176471
686LN	IL-6	16.6666666666667	A02	484.9410430839
686LN	IL-6	16.6666666666667	A02	352.0625
686LN	IL-6	16.6666666666667	A02	88.811673506612
686LN	IL-6	16.6666666666667	A02	137.015120967742
686LN	IL-6	16.6666666666667	A02	281.844414495358
686LN	IL-6	16.6666666666667	A02	276.123579545455
686LN	IL-6	16.6666666666667	A02	212.158928571429
686LN	IL-6	16.6666666666667	A02	80.6021437578814
686LN	IL-6	16.6666666666667	A02	327.89595939879
686LN	IL-6	16.6666666666667	A02	499.188311688312
686LN	IL-6	16.6666666666667	A02	394.675974025974
686LN	IL-6	16.6666666666667	A02	100.37984496124
686LN	IL-6	16.6666666666667	A02	72.5365137614679
686LN	IL-6	16.6666666666667	A02	190.365977205572
686LN	IL-6	16.6666666666667	A02	158.41246031746
686LN	IL-6	16.6666666666667	A02	101.778358497871
686LN	IL-6	16.6666666666667	A02	240.618279569893
686LN	IL-6	16.6666666666667	A02	48.0392156862745
686LN	IL-6	16.6666666666667	A02	130.996666666667
686LN	IL-6	16.6666666666667	A02	159.166666666667
686LN	IL-6	16.6666666666667	A02	300.336068376068
686LN	IL-6	16.6666666666667	A02	179.739837398374
686LN	IL-6	16.6666666666667	A02	429.621634615385
686LN	IL-6	16.6666666666667	A02	55.4722222222222
686LN	IL-6	16.6666666666667	A02	261.498670919724
686LN	IL-6	16.6666666666667	A02	502.331168831169
686LN	IL-6	16.6666666666667	A02	159.548012232416
686LN	IL-6	16.6666666666667	A02	274.258431985705
686LN	IL-6	16.6666666666667	A02	388.729866835764
686LN	IL-6	16.6666666666667	A02	202.309454943697
686LN	IL-6	16.6666666666667	A02	264.937164446212
686LN	IL-6	16.6666666666667	A02	580.458075471698
686LN	IL-6	16.6666666666667	A02	314.650187734668
686LN	IL-6	16.6666666666667	A02	474.207639778062
686LN	IL-6	16.6666666666667	A02	65.6615497076024
686LN	IL-6	16.6666666666667	A02	349.994609270481
686LN	IL-6	16.6666666666667	A02	247.353365384615
686LN	IL-6	16.6666666666667	A02	314.333333333333
686LN	IL-6	16.6666666666667	A02	241.504761904762
686LN	IL-6	16.6666666666667	A02	189.3
686LN	IL-6	16.6666666666667	A02	281.62380952381
686LN	IL-6	16.6666666666667	A02	168.575989782886
686LN	IL-6	16.6666666666667	A02	286.331992051664
686LN	IL-6	16.6666666666667	A02	352.71920620438
686LN	IL-6	16.6666666666667	A02	545.738095238095
686LN	IL-6	16.6666666666667	A02	207.394565217391
686LN	IL-6	16.6666666666667	A02	368.691991341991
686LN	IL-6	16.6666666666667	A02	1030.23077593723
686LN	IL-6	16.6666666666667	A02	522.645875251509
686LN	IL-6	16.6666666666667	A02	484.958089668616
686LN	IL-6	16.6666666666667	A02	485.208169677926
686LN	IL-6	16.6666666666667	A02	747.591089466089
686LN	IL-6	16.6666666666667	A02	422.715384615385
686LN	IL-6	16.6666666666667	A02	444.615806451613
686LN	IL-6	16.6666666666667	A02	1431.16003351487
686LN	IL-6	16.6666666666667	A02	193.904761904762
686LN	IL-6	16.6666666666667	A02	273.306648575305
686LN	IL-6	16.6666666666667	A02	351.65625
686LN	IL-6	16.6666666666667	A02	375.222523219814
686LN	IL-6	16.6666666666667	A02	156.107578166402
686LN	IL-6	16.6666666666667	A02	102.091478696742
686LN	IL-6	16.6666666666667	A02	242.595495495495
686LN	IL-6	16.6666666666667	A02	209.13141025641
686LN	IL-6	16.6666666666667	A02	414.631556966255
686LN	IL-6	16.6666666666667	A02	193.141762452107
686LN	IL-6	16.6666666666667	A02	72.1124161073826
686LN	IL-6	16.6666666666667	A02	198.294750656168
686LN	IL-6	16.6666666666667	A02	158.933962264151
686LN	IL-6	16.6666666666667	A02	248.923558897243
686LN	IL-6	16.6666666666667	A02	454.581196581197
686LN	IL-6	16.6666666666667	A02	274.005882352941
686LN	IL-6	16.6666666666667	A02	291.511320754717
686LN	IL-6	16.6666666666667	A02	262.820788530466
686LN	IL-6	16.6666666666667	A02	167.938596491228
686LN	IL-6	16.6666666666667	A02	305.384615384615
686LN	IL-6	16.6666666666667	A02	272.685714285714
686LN	IL-6	16.6666666666667	A02	305.50625
686LN	IL-6	16.6666666666667	A02	332.0264681555
686LN	IL-6	16.6666666666667	A02	194.451265229616
686LN	IL-6	16.6666666666667	A02	213.876315789474
686LN	IL-6	16.6666666666667	A02	322.608590102708
686LN	IL-6	16.6666666666667	A02	158.490535857105
686LN	IL-6	16.6666666666667	A02	212.681669928245
686LN	IL-6	16.6666666666667	A02	438.723214285714
686LN	IL-6	16.6666666666667	A02	67.8759512937595
686LN	IL-6	16.6666666666667	A02	150.959694989107
686LN	IL-6	16.6666666666667	A02	242.25636672326
686LN	IL-6	16.6666666666667	A02	55.0026737967914
686LN	IL-6	16.6666666666667	A02	353.132750397456
686LN	IL-6	16.6666666666667	A02	237.158333333333
686LN	IL-6	16.6666666666667	A02	184.775426058274
686LN	IL-6	16.6666666666667	A02	420.865217391304
686LN	IL-6	16.6666666666667	A02	221.02904040404
686LN	IL-6	16.6666666666667	A02	214.393209200438
686LN	IL-6	16.6666666666667	A02	535.656565656566
686LN	IL-6	16.6666666666667	A02	155.336842105263
686LN	IL-6	16.6666666666667	A02	367.108333333333
686LN	IL-6	16.6666666666667	A02	98.2220279720279
686LN	IL-6	16.6666666666667	A02	294.351203393174
686LN	IL-6	16.6666666666667	A02	174.987268518518
686LN	IL-6	16.6666666666667	A02	212.573295454545
686LN	IL-6	16.6666666666667	A02	340.005017057997
686LN	IL-6	16.6666666666667	A02	431.668693982074
686LN	IL-6	16.6666666666667	A02	203.253261927946
686LN	IL-6	16.6666666666667	A02	377.652948358831
686LN	IL-6	16.6666666666667	A02	106.446153846154
686LN	IL-6	16.6666666666667	A02	144.903330249769
686LN	IL-6	16.6666666666667	A02	164.157416267943
686LN	IL-6	16.6666666666667	A02	244.73627974745
686LN	IL-6	16.6666666666667	A02	220.039589442815
686LN	IL-6	16.6666666666667	A02	186.916798418972
686LN	IL-6	16.6666666666667	A02	147.468821762939
686LN	IL-6	16.6666666666667	A02	427.069366329209
686LN	IL-6	16.6666666666667	A02	151.032891246684
686LN	IL-6	16.6666666666667	A02	390.99037037037
686LN	IL-6	16.6666666666667	A02	395.717391304348
686LN	IL-6	16.6666666666667	A02	210.809465524276
686LN	IL-6	16.6666666666667	A02	144.996153846154
686LN	IL-6	16.6666666666667	A02	672.49871559633
686LN	IL-6	16.6666666666667	A02	253.250785810507
686LN	IL-6	16.6666666666667	A02	258.420734167003
686LN	IL-6	16.6666666666667	A02	570.778494623656
686LN	IL-6	16.6666666666667	A02	342.383838383838
686LN	IL-6	16.6666666666667	A02	263.600840336134
686LN	IL-6	16.6666666666667	A02	688.120507399577
686LN	IL-6	16.6666666666667	A02	345.586007130125
686LN	IL-6	16.6666666666667	A02	520.756456241033
686LN	IL-6	16.6666666666667	A02	141.007936507937
686LN	IL-6	16.6666666666667	A02	135.286984352774
686LN	IL-6	16.6666666666667	A02	148.686419753086
686LN	IL-6	16.6666666666667	A02	662.217592592593
686LN	IL-6	16.6666666666667	A02	684.927549398138
686LN	IL-6	16.6666666666667	A02	228.587010690459
686LN	IL-6	16.6666666666667	A02	145.913693764799
686LN	IL-6	16.6666666666667	A02	668.206766917293
686LN	IL-6	16.6666666666667	A02	172.893676453108
686LN	IL-6	16.6666666666667	A02	329.75238948626
686LN	IL-6	16.6666666666667	A02	574.944444444444
686LN	IL-6	16.6666666666667	A02	431.736229287953
686LN	IL-6	16.6666666666667	A02	577.683888888889
686LN	IL-6	16.6666666666667	A02	541.615127919911
686LN	IL-6	16.6666666666667	A02	355.609151850772
686LN	IL-6	16.6666666666667	A02	909.446355446355
686LN	IL-6	16.6666666666667	A02	155.670806100218
686LN	IL-6	16.6666666666667	A02	371.086071428571
686LN	IL-6	16.6666666666667	A02	310.540122882145
686LN	IL-6	16.6666666666667	A02	235.084367245658
686LN	IL-6	16.6666666666667	A02	1347.59714463066
686LN	IL-6	16.6666666666667	A02	724.944125825513
686LN	IL-6	16.6666666666667	A02	190.582195378151
686LN	IL-6	16.6666666666667	A02	317.087113659023
686LN	IL-6	16.6666666666667	A02	588.525287356322
686LN	IL-6	16.6666666666667	A02	428.085565939772
686LN	IL-6	16.6666666666667	A02	429.71908045977
686LN	IL-6	16.6666666666667	A02	244.969230769231
686LN	IL-6	16.6666666666667	A02	191.391439205955
686LN	IL-6	16.6666666666667	A02	379.851874929195
686LN	IL-6	16.6666666666667	A02	1094.23217618514
686LN	IL-6	16.6666666666667	A02	182.148148148148
686LN	IL-6	16.6666666666667	A02	41.8781297904956
686LN	IL-6	16.6666666666667	A02	622.828947368421
686LN	IL-6	16.6666666666667	A02	1336.69111255976
686LN	IL-6	16.6666666666667	A02	362.78945035461
686LN	IL-6	16.6666666666667	A02	650.486220892972
686LN	IL-6	16.6666666666667	A02	31.0478260869565
686LN	IL-6	16.6666666666667	A02	14.3253968253969
686LN	IL-6	16.6666666666667	A02	195.477358490566
686LN	IL-6	16.6666666666667	A02	432.401399878271
686LN	IL-6	16.6666666666667	A02	748.828846422095
686LN	IL-6	16.6666666666667	A02	474.080586080586
686LN	IL-6	16.6666666666667	A02	350.874210781933
686LN	IL-6	16.6666666666667	A02	88.4450711791566
686LN	IL-6	16.6666666666667	A02	243.380344827586
686LN	IL-6	16.6666666666667	A02	9.09729080475108
686LN	IL-6	16.6666666666667	A02	401.2955453149
686LN	IL-6	16.6666666666667	A02	16.896186440678
686LN	IL-6	16.6666666666667	A02	205.393020594966
686LN	IL-6	16.6666666666667	A02	168.733903133903
686LN	IL-6	16.6666666666667	A02	1244.4943957115
686LN	IL-6	16.6666666666667	A02	87.8420212765957
686LN	IL-6	16.6666666666667	A02	113.708525093141
686LN	IL-6	16.6666666666667	A02	354.301388888889
686LN	IL-6	16.6666666666667	A02	371.53630952381
686LN	IL-6	16.6666666666667	A02	858.720219158713
686LN	IL-6	16.6666666666667	A02	191.766541822722
686LN	IL-6	16.6666666666667	A02	56.2067919951485
686LN	IL-6	16.6666666666667	A02	426.048342706713
686LN	IL-6	16.6666666666667	A02	20.267094017094
686LN	IL-6	16.6666666666667	A02	96.7721950180967
686LN	IL-6	16.6666666666667	A02	247.263251582278
686LN	IL-6	16.6666666666667	A02	1019.72269203665
686LN	IL-6	16.6666666666667	A02	592.276595744681
686LN	IL-6	16.6666666666667	A02	192.767676767677
686LN	IL-6	16.6666666666667	A02	15.5044642857143
686LN	IL-6	16.6666666666667	A02	469.423931623932
686LN	IL-6	16.6666666666667	A02	858.944117407699
686LN	IL-6	16.6666666666667	A02	519.660451680672
686LN	IL-6	16.6666666666667	A02	393.409546165884
686LN	IL-6	16.6666666666667	A02	302.173720007557
686LN	IL-6	16.6666666666667	A02	275.2521893815
686LN	IL-6	16.6666666666667	A02	297.891690009337
686LN	IL-6	16.6666666666667	A02	296.882518796992
686LN	IL-6	16.6666666666667	A02	544.130086956522
686LN	IL-6	16.6666666666667	A02	196.878506109275
686LN	IL-6	16.6666666666667	A02	364.53377016129
686LN	IL-6	16.6666666666667	A02	458.069696969697
686LN	IL-6	16.6666666666667	A02	414.145408163265
686LN	IL-6	16.6666666666667	A02	424.611781206171
686LN	IL-6	16.6666666666667	A02	42.2179591836735
686LN	IL-6	16.6666666666667	A02	105.731935483871
686LN	IL-6	16.6666666666667	A02	203.796938872516
686LN	IL-6	16.6666666666667	A02	627.154002026342
686LN	IL-6	16.6666666666667	A02	380.738636363636
686LN	IL-6	16.6666666666667	A02	269.470824949698
686LN	IL-6	16.6666666666667	A02	368.560797342193
686LN	IL-6	16.6666666666667	A02	659.963036565978
686LN	IL-6	16.6666666666667	A02	349.910071942446
686LN	IL-6	16.6666666666667	A02	234.727430179693
686LN	IL-6	16.6666666666667	A02	348.297619047619
686LN	IL-6	16.6666666666667	A02	525.164893617021
686LN	IL-6	16.6666666666667	A02	250.678240740741
686LN	IL-6	16.6666666666667	A02	275.637706175681
686LN	IL-6	16.6666666666667	A02	222.940960377854
686LN	IL-6	16.6666666666667	A02	365.259259259259
686LN	IL-6	16.6666666666667	A02	415.176338102809
686LN	IL-6	16.6666666666667	A02	274.258854166667
686LN	IL-6	16.6666666666667	A02	542.704340704341
686LN	IL-6	16.6666666666667	A02	365.145830097841
686LN	IL-6	16.6666666666667	A02	237.861967213115
686LN	IL-6	16.6666666666667	A02	434.021549125979
686LN	IL-6	16.6666666666667	A02	288.953344900713
686LN	IL-6	16.6666666666667	A02	537.149659863946
686LN	IL-6	16.6666666666667	A02	425.872280701754
686LN	IL-6	16.6666666666667	A02	513.518571428571
686LN	IL-6	16.6666666666667	A02	273.199373040752
686LN	IL-6	16.6666666666667	A02	365.614754098361
686LN	IL-6	16.6666666666667	A02	145.850649350649
686LN	IL-6	16.6666666666667	A02	385.631168831169
686LN	IL-6	16.6666666666667	A02	221.773706896552
686LN	IL-6	16.6666666666667	A02	250.309630459127
686LN	IL-6	16.6666666666667	A02	267.775
686LN	IL-6	16.6666666666667	A02	373.335709194583
686LN	IL-6	16.6666666666667	A02	274.427796610169
686LN	IL-6	16.6666666666667	A02	219.912484700122
686LN	IL-6	16.6666666666667	A02	328.959361393324
686LN	IL-6	16.6666666666667	A02	381.156201550388
686LN	IL-6	16.6666666666667	A02	204.392641129032
686LN	IL-6	16.6666666666667	A02	357.670024743726
686LN	IL-6	16.6666666666667	A02	234.184231697506
686LN	IL-6	16.6666666666667	A02	324.788372093023
686LN	IL-6	16.6666666666667	A02	332.289826302729
686LN	IL-6	16.6666666666667	A02	344.29106029106
686LN	IL-6	16.6666666666667	A02	218.690525949147
686LN	IL-6	16.6666666666667	A02	32.7647058823529
686LN	IL-6	16.6666666666667	A02	432.178947368421
686LN	IL-6	16.6666666666667	A02	107.448412698413
686LN	IL-6	16.6666666666667	A02	185.387188902489
686LN	IL-6	16.6666666666667	A02	67.6909090909091
686LN	IL-6	16.6666666666667	A02	244.623499046123
686LN	IL-6	16.6666666666667	A02	264.114390096833
686LN	IL-6	16.6666666666667	A02	42.0708955223881
686LN	IL-6	16.6666666666667	A02	481.546222126001
686LN	IL-6	16.6666666666667	A02	46.280580075662
686LN	IL-6	16.6666666666667	A02	1181.31384698276
686LN	IL-6	16.6666666666667	A02	315.180344827586
686LN	IL-6	16.6666666666667	A02	692.829424307036
686LN	IL-6	16.6666666666667	A02	200.510204081633
686LN	IL-6	16.6666666666667	A02	328.497501249375
686LN	IL-6	16.6666666666667	A02	397.177845528455
686LN	IL-6	16.6666666666667	A02	88.3727272727273
686LN	IL-6	16.6666666666667	A02	205.454225352113
686LN	IL-6	16.6666666666667	A02	48.8934586760674
686LN	IL-6	16.6666666666667	A02	292.570224719101
686LN	IL-6	16.6666666666667	A02	147.518500643501
686LN	IL-6	16.6666666666667	A02	162.348205128205
686LN	IL-6	16.6666666666667	A02	81.253164556962
686LN	IL-6	16.6666666666667	A02	44.8645833333333
686LN	IL-6	16.6666666666667	A02	218.842857142857
686LN	IL-6	16.6666666666667	A02	469.391233766234
686LN	IL-6	16.6666666666667	A02	417.20060331825
686LN	IL-6	16.6666666666667	A02	429.9375
686LN	IL-6	16.6666666666667	A02	162.68339307049
686LN	IL-6	16.6666666666667	A02	410.884104586014
686LN	IL-6	16.6666666666667	A02	731.86334841629
686LN	IL-6	16.6666666666667	A02	56.6547619047619
686LN	IL-6	16.6666666666667	A02	517.445454545455
686LN	IL-6	16.6666666666667	A02	397.102657004831
686LN	IL-6	16.6666666666667	A02	668.531597011912
686LN	IL-6	16.6666666666667	A02	439.734761357102
686LN	IL-6	16.6666666666667	A02	417.634848484849
686LN	IL-6	16.6666666666667	A02	638.709245742092
686LN	IL-6	16.6666666666667	A02	396.333333333333
686LN	IL-6	16.6666666666667	A02	534.871533228676
686LN	IL-6	16.6666666666667	A02	40.1409090909091
686LN	IL-6	16.6666666666667	A02	160.977403846154
686LN	IL-6	16.6666666666667	A02	547.049509803922
686LN	IL-6	16.6666666666667	A02	60.5914285714285
686LN	IL-6	16.6666666666667	A02	618.622983870968
686LN	IL-6	16.6666666666667	A02	320.309161290323
686LN	IL-6	16.6666666666667	A02	183.40448261416
686LN	IL-6	16.6666666666667	A02	416.612783351914
686LN	IL-6	16.6666666666667	A02	256.487141535615
686LN	IL-6	16.6666666666667	A02	191.512452830189
686LN	IL-6	16.6666666666667	A02	317.165250081726
686LN	IL-6	16.6666666666667	A02	87.2790697674419
686LN	IL-6	16.6666666666667	A02	340.174306988427
686LN	IL-6	16.6666666666667	A02	415.771666666667
686LN	IL-6	16.6666666666667	A02	356.147635383485
686LN	IL-6	16.6666666666667	A02	160.152217741935
686LN	IL-6	16.6666666666667	A02	225.96458527493
686LN	IL-6	16.6666666666667	A02	200.087068965517
686LN	IL-6	16.6666666666667	A02	347.117948717949
686LN	IL-6	16.6666666666667	A02	121.569720347155
686LN	IL-6	16.6666666666667	A02	175.865079365079
686LN	IL-6	16.6666666666667	A02	361.864935064935
686LN	IL-6	16.6666666666667	A02	829.185505319149
686LN	IL-6	16.6666666666667	A02	142.157575757576
686LN	IL-6	16.6666666666667	A02	144.331468531469
686LN	IL-6	16.6666666666667	A02	711.532356532357
686LN	IL-6	16.6666666666667	A02	358.327598722416
686LN	IL-6	16.6666666666667	A02	51.5308270676691
686LN	IL-6	16.6666666666667	A02	340.986906665197
686LN	IL-6	16.6666666666667	A02	113.829357798165
686LN	IL-6	16.6666666666667	A02	518.086956521739
686LN	IL-6	16.6666666666667	A02	632.520445529448
686LN	IL-6	16.6666666666667	A02	347.8
686LN	IL-6	16.6666666666667	A02	202.699215965788
686LN	IL-6	16.6666666666667	A02	94.4867924528302
686LN	IL-6	16.6666666666667	A02	356.729458307973
686LN	IL-6	16.6666666666667	A02	62.9988517060368
686LN	IL-6	16.6666666666667	A02	67.258275058275
686LN	IL-6	16.6666666666667	A02	165.751538461538
686LN	IL-6	16.6666666666667	A02	110.680817610063
686LN	IL-6	16.6666666666667	A02	437.054814814815
686LN	IL-6	16.6666666666667	A02	252.683333333333
686LN	IL-6	16.6666666666667	A02	941.760651629073
686LN	IL-6	16.6666666666667	A02	73.4
686LN	IL-6	16.6666666666667	A02	361.23635400106
686LN	IL-6	16.6666666666667	A02	85.8226065969429
686LN	IL-6	16.6666666666667	A02	134.504464285714
686LN	IL-6	16.6666666666667	A02	624.618788489531
686LN	IL-6	16.6666666666667	A02	176.593650793651
686LN	IL-6	16.6666666666667	A02	752.807748538012
686LN	IL-6	16.6666666666667	A02	217.654320987654
686LN	IL-6	16.6666666666667	A02	174.198412698413
686LN	IL-6	16.6666666666667	A02	367.398898898899
686LN	IL-6	16.6666666666667	A02	60.3633633633634
686LN	IL-6	16.6666666666667	A02	460.429914529915
686LN	IL-6	16.6666666666667	A02	215.62034040513
686LN	IL-6	16.6666666666667	A02	192.288043478261
686LN	IL-6	16.6666666666667	A02	625.822239146991
686LN	IL-6	16.6666666666667	A02	552.342941810345
686LN	IL-6	16.6666666666667	A02	420.761243386243
686LN	IL-6	16.6666666666667	A02	644.803393939394
686LN	IL-6	16.6666666666667	A02	346.174242424242
686LN	IL-6	16.6666666666667	A02	963.340805471124
686LN	IL-6	16.6666666666667	A02	628.892655367232
686LN	IL-6	16.6666666666667	A02	142.264210526316
686LN	IL-6	16.6666666666667	A02	633.868085106383
686LN	IL-6	16.6666666666667	A02	573.608180428135
686LN	IL-6	16.6666666666667	A02	162.197449511709
686LN	IL-6	16.6666666666667	A02	228.156470588235
686LN	IL-6	16.6666666666667	A02	406.774102978966
686LN	IL-6	16.6666666666667	A02	328.692022263451
686LN	IL-6	16.6666666666667	A02	688.641305841924
686LN	IL-6	16.6666666666667	A02	304.066524022564
686LN	IL-6	16.6666666666667	A02	99.9989511537309
686LN	IL-6	16.6666666666667	A02	308.473111073882
686LN	IL-6	16.6666666666667	A02	1411.098163031
686LN	IL-6	16.6666666666667	A02	207.775617035388
686LN	IL-6	16.6666666666667	A02	238.663203463204
686LN	IL-6	16.6666666666667	A02	499.380204081633
686LN	IL-6	16.6666666666667	A02	326.757102272727
686LN	IL-6	16.6666666666667	A02	327.283052884615
686LN	IL-6	16.6666666666667	A02	333.19449355898
686LN	IL-6	16.6666666666667	A02	394.60223520447
686LN	IL-6	16.6666666666667	A02	262.881467973558
686LN	IL-6	16.6666666666667	A02	264.455615942029
686LN	IL-6	16.6666666666667	A02	240.170934699104
686LN	IL-6	16.6666666666667	A02	281.933743169399
686LN	IL-6	16.6666666666667	A02	225.714995034757
686LN	IL-6	16.6666666666667	A02	234.618250170882
686LN	IL-6	16.6666666666667	A02	116.867798867799
686LN	IL-6	16.6666666666667	A02	379.533666794921
686LN	IL-6	16.6666666666667	A02	49.7250316055626
686LN	IL-6	16.6666666666667	A02	298.2
686LN	IL-6	16.6666666666667	A02	155.421679197995
686LN	IL-6	16.6666666666667	A02	265.307339449541
686LN	IL-6	16.6666666666667	A02	456.265843179377
686LN	IL-6	16.6666666666667	A02	411.919940420778
686LN	IL-6	16.6666666666667	A02	190.051665725579
686LN	IL-6	16.6666666666667	A02	280.830249396621
686LN	IL-6	16.6666666666667	A02	317.255853610546
686LN	IL-6	16.6666666666667	A02	220.153368794326
686LN	IL-6	16.6666666666667	A02	572.601081812035
686LN	IL-6	16.6666666666667	A02	366.839810093195
686LN	IL-6	16.6666666666667	A02	151.591591591592
686LN	IL-6	16.6666666666667	A02	275.10435301133
686LN	IL-6	16.6666666666667	A02	60.5105042016807
686LN	IL-6	16.6666666666667	A02	1041.04848484848
686LN	IL-6	16.6666666666667	A02	243.388185654008
686LN	IL-6	16.6666666666667	A02	196.976800976801
686LN	IL-6	16.6666666666667	A02	46.2032967032967
686LN	IL-6	16.6666666666667	A02	268.669478908189
686LN	IL-6	16.6666666666667	A02	198.365079365079
686LN	IL-6	16.6666666666667	A02	228.792134831461
686LN	IL-6	16.6666666666667	A02	234.364583333333
686LN	IL-6	16.6666666666667	A02	215.007042253521
686LN	IL-6	16.6666666666667	A02	283.788819875776
686LN	IL-6	16.6666666666667	A02	424.746666666667
686LN	IL-6	16.6666666666667	A02	44.7441509433962
MCF7	IL-6	200	A03	34.4120879120878
MCF7	IL-6	200	A03	11.4235483870968
MCF7	IL-6	200	A03	69.5194805194803
MCF7	IL-6	200	A03	32.1868686868688
MCF7	IL-6	200	A03	29.0214821844536
MCF7	IL-6	200	A03	7.85532687651335
MCF7	IL-6	200	A03	54.8567493112948
MCF7	IL-6	200	A03	19.0051369863013
MCF7	IL-6	200	A03	21.1363111282249
MCF7	IL-6	200	A03	15.0897435897436
MCF7	IL-6	200	A03	4.83753194596557
MCF7	IL-6	200	A03	15.2188328912466
MCF7	IL-6	200	A03	33.5970377936671
MCF7	IL-6	200	A03	45.3470961887476
MCF7	IL-6	200	A03	197.228798938288
MCF7	IL-6	200	A03	95.5344262295082
MCF7	IL-6	200	A03	102.116071428571
MCF7	IL-6	200	A03	11.4818181818182
MCF7	IL-6	200	A03	36.6428571428571
MCF7	IL-6	200	A03	26.1329185520362
MCF7	IL-6	200	A03	39.1666666666667
MCF7	IL-6	200	A03	12.5412953060013
MCF7	IL-6	200	A03	12.3722527472528
MCF7	IL-6	200	A03	15.1130952380954
MCF7	IL-6	200	A03	149.735507246377
MCF7	IL-6	200	A03	18.0623059866962
MCF7	IL-6	200	A03	123.847903075489
MCF7	IL-6	200	A03	118.932205759016
MCF7	IL-6	200	A03	20.6694646098003
MCF7	IL-6	200	A03	205.819548872181
MCF7	IL-6	200	A03	5.32571428571418
MCF7	IL-6	200	A03	0.171203871748503
MCF7	IL-6	200	A03	15.7849713055953
MCF7	IL-6	200	A03	18.4044665012407
MCF7	IL-6	200	A03	64.2934782608695
MCF7	IL-6	200	A03	29.5127195639009
MCF7	IL-6	200	A03	23.1057291666666
MCF7	IL-6	200	A03	11.4259259259259
MCF7	IL-6	200	A03	70.6909282700422
MCF7	IL-6	200	A03	16.6403410679341
MCF7	IL-6	200	A03	79.1703296703297
MCF7	IL-6	200	A03	60.3327314313231
MCF7	IL-6	200	A03	14.7967873533912
MCF7	IL-6	200	A03	74.2535339717283
MCF7	IL-6	200	A03	216.977192982456
MCF7	IL-6	200	A03	16.2515527950311
MCF7	IL-6	200	A03	71.6525974025974
MCF7	IL-6	200	A03	49.5519480519481
MCF7	IL-6	200	A03	87.9607843137255
MCF7	IL-6	200	A03	22.2769607843138
MCF7	IL-6	200	A03	83.0177304964541
MCF7	IL-6	200	A03	15.1849593495936
MCF7	IL-6	200	A03	20.1514336917562
MCF7	IL-6	200	A03	36.1448626045401
MCF7	IL-6	200	A03	10.2181600239737
MCF7	IL-6	200	A03	143.838372093023
MCF7	IL-6	200	A03	15.3321759259259
MCF7	IL-6	200	A03	26.9924242424242
MCF7	IL-6	200	A03	92.309214594929
MCF7	IL-6	200	A03	98.4136363636362
MCF7	IL-6	200	A03	26.3327543424318
MCF7	IL-6	200	A03	43.9042622950819
MCF7	IL-6	200	A03	16.0546536796537
MCF7	IL-6	200	A03	17.5448160535118
MCF7	IL-6	200	A03	74.0212912087911
MCF7	IL-6	200	A03	158.643089430894
MCF7	IL-6	200	A03	132.482456140351
MCF7	IL-6	200	A03	19.9242613399917
MCF7	IL-6	200	A03	48.8863157894737
MCF7	IL-6	200	A03	75.0777972027972
MCF7	IL-6	200	A03	12.6071428571429
MCF7	IL-6	200	A03	45.5416666666667
MCF7	IL-6	200	A03	48.4455179817498
MCF7	IL-6	200	A03	250.623076923077
MCF7	IL-6	200	A03	28.0450913242009
MCF7	IL-6	200	A03	39.4951690821256
MCF7	IL-6	200	A03	42.6584615384613
MCF7	IL-6	200	A03	39.8104544384273
MCF7	IL-6	200	A03	93.8888888888887
MCF7	IL-6	200	A03	18.2017543859649
MCF7	IL-6	200	A03	21.6080476900149
MCF7	IL-6	200	A03	378.282378430428
MCF7	IL-6	200	A03	135.752293577982
MCF7	IL-6	200	A03	17.1578947368421
MCF7	IL-6	200	A03	0.786549707602262
MCF7	IL-6	200	A03	58.7522727272728
MCF7	IL-6	200	A03	154.448924731183
MCF7	IL-6	200	A03	15.9572192513369
MCF7	IL-6	200	A03	30.4170865781034
MCF7	IL-6	200	A03	147.190685820204
MCF7	IL-6	200	A03	15.7674731182797
MCF7	IL-6	200	A03	16.359514687101
MCF7	IL-6	200	A03	24.5132075471699
MCF7	IL-6	200	A03	57.9831357048749
MCF7	IL-6	200	A03	28.8181467181469
MCF7	IL-6	200	A03	17.9883770985793
MCF7	IL-6	200	A03	5.24669867947182
MCF7	IL-6	200	A03	180.58592554819
MCF7	IL-6	200	A03	7.95641025641021
MCF7	IL-6	200	A03	7.95238095238096
MCF7	IL-6	200	A03	31.8430743243243
MCF7	IL-6	200	A03	81.95
MCF7	IL-6	200	A03	72.9319952774499
MCF7	IL-6	200	A03	21.3626893939395
MCF7	IL-6	200	A03	7.68054919908468
MCF7	IL-6	200	A03	9.66666666666652
MCF7	IL-6	200	A03	18.8174841508173
MCF7	IL-6	200	A03	53.1202185792349
MCF7	IL-6	200	A03	21.4842578710645
MCF7	IL-6	200	A03	9.15604395604396
MCF7	IL-6	200	A03	109.818546365915
MCF7	IL-6	200	A03	177.876744186047
MCF7	IL-6	200	A03	10.3445980542756
MCF7	IL-6	200	A03	115.19666802113
MCF7	IL-6	200	A03	44.9583333333333
MCF7	IL-6	200	A03	29.75
MCF7	IL-6	200	A03	4.35509325681483
MCF7	IL-6	200	A03	35.8395604395605
MCF7	IL-6	200	A03	133.076048209133
MCF7	IL-6	200	A03	31.6808731808733
MCF7	IL-6	200	A03	9.85690235690254
MCF7	IL-6	200	A03	14.0954687945284
MCF7	IL-6	200	A03	25.9666666666667
MCF7	IL-6	200	A03	26.861038961039
MCF7	IL-6	200	A03	3.78628389154687
MCF7	IL-6	200	A03	25.439393939394
MCF7	IL-6	200	A03	59.0794899620184
MCF7	IL-6	200	A03	15.9513888888889
MCF7	IL-6	200	A03	8.61538461538453
MCF7	IL-6	200	A03	12.7777777777778
MCF7	IL-6	200	A03	21.2952380952381
MCF7	IL-6	200	A03	67.5322216432171
MCF7	IL-6	200	A03	37.3898450946645
MCF7	IL-6	200	A03	22.5264705882353
MCF7	IL-6	200	A03	15.250300120048
MCF7	IL-6	200	A03	43.4974358974357
MCF7	IL-6	200	A03	44.057424396874
MCF7	IL-6	200	A03	17.7913598429063
MCF7	IL-6	200	A03	39.5499254843517
MCF7	IL-6	200	A03	30.7007575757577
MCF7	IL-6	200	A03	23.4810467744742
MCF7	IL-6	200	A03	14.173579109063
MCF7	IL-6	200	A03	71.828207051763
MCF7	IL-6	200	A03	50.6972920696323
MCF7	IL-6	200	A03	14.8184523809523
MCF7	IL-6	200	A03	266.450980392157
MCF7	IL-6	200	A03	35.161212121212
MCF7	IL-6	200	A03	62.8138832997988
MCF7	IL-6	200	A03	88.266369047619
MCF7	IL-6	200	A03	49.304761904762
MCF7	IL-6	200	A03	62.6232596232596
MCF7	IL-6	200	A03	23.3626904496468
MCF7	IL-6	200	A03	0.883528265107316
MCF7	IL-6	200	A03	71.3544973544974
MCF7	IL-6	200	A03	241.064102564103
MCF7	IL-6	200	A03	17.186422413793
MCF7	IL-6	200	A03	179.477739269528
MCF7	IL-6	200	A03	29.4136048231146
MCF7	IL-6	200	A03	27.1359054570733
MCF7	IL-6	200	A03	16.0069498069497
MCF7	IL-6	200	A03	33.5804195804196
MCF7	IL-6	200	A03	19.8636363636363
MCF7	IL-6	200	A03	21.6235489220562
MCF7	IL-6	200	A03	10.4001916320665
MCF7	IL-6	200	A03	123.88829787234
MCF7	IL-6	200	A03	8.09999999999991
MCF7	IL-6	200	A03	24.7544676098289
MCF7	IL-6	200	A03	14.7344975053459
MCF7	IL-6	200	A03	10.8839605734765
MCF7	IL-6	200	A03	17.9882075471699
MCF7	IL-6	200	A03	84.2232142857142
MCF7	IL-6	200	A03	32.6187607573149
MCF7	IL-6	200	A03	27.5456353151719
MCF7	IL-6	200	A03	36.8971631205673
MCF7	IL-6	200	A03	9.36190476190473
MCF7	IL-6	200	A03	3.51997578692499
MCF7	IL-6	200	A03	27.5621118012423
MCF7	IL-6	200	A03	210.702536231884
MCF7	IL-6	200	A03	139.234265734266
MCF7	IL-6	200	A03	5.87820310028474
MCF7	IL-6	200	A03	3.73913043478251
MCF7	IL-6	200	A03	40.6579545454545
MCF7	IL-6	200	A03	11.6629479377959
MCF7	IL-6	200	A03	26.2861685214625
MCF7	IL-6	200	A03	47.00677830941
MCF7	IL-6	200	A03	9.52012248468941
MCF7	IL-6	200	A03	143.112380952381
MCF7	IL-6	200	A03	56.7303921568628
MCF7	IL-6	200	A03	5.0244618395302
MCF7	IL-6	200	A03	10.9036191974822
MCF7	IL-6	200	A03	38.9649350649349
MCF7	IL-6	200	A03	14.7399749373433
MCF7	IL-6	200	A03	13.7628712871287
MCF7	IL-6	200	A03	43.3234508547009
MCF7	IL-6	200	A03	17.6225791213981
MCF7	IL-6	200	A03	21.7506493506494
MCF7	IL-6	200	A03	28.7288135593221
MCF7	IL-6	200	A03	38.8818181818183
MCF7	IL-6	200	A03	15.0388059701493
MCF7	IL-6	200	A03	75.2638347448133
MCF7	IL-6	200	A03	51.1392182696532
MCF7	IL-6	200	A03	5.73958333333326
MCF7	IL-6	200	A03	193.885203574975
MCF7	IL-6	200	A03	3.1583333333333
MCF7	IL-6	200	A03	237.041666666667
MCF7	IL-6	200	A03	30.3660714285713
MCF7	IL-6	200	A03	14.583141762452
MCF7	IL-6	200	A03	21.8375766148042
MCF7	IL-6	200	A03	3.88302277432717
MCF7	IL-6	200	A03	5.75116793705456
MCF7	IL-6	200	A03	19.3833333333332
MCF7	IL-6	200	A03	35.6256771397616
MCF7	IL-6	200	A03	18.2730158730158
MCF7	IL-6	200	A03	55.8043884220356
MCF7	IL-6	200	A03	14.3492063492065
MCF7	IL-6	200	A03	62.3451641526176
MCF7	IL-6	200	A03	2.05333333333328
MCF7	IL-6	200	A03	10.9959239130435
MCF7	IL-6	200	A03	13.2369355657029
MCF7	IL-6	200	A03	16.9642857142856
MCF7	IL-6	200	A03	24.7971398305085
MCF7	IL-6	200	A03	8.55382059800672
MCF7	IL-6	200	A03	48.9911111111112
MCF7	IL-6	200	A03	23.276463963964
MCF7	IL-6	200	A03	10.6378947368421
MCF7	IL-6	200	A03	25.3255877528704
MCF7	IL-6	200	A03	16.7820512820513
MCF7	IL-6	200	A03	6.9386562804284
MCF7	IL-6	200	A03	74.1891025641025
MCF7	IL-6	200	A03	39.9376811594202
MCF7	IL-6	200	A03	10.5020352781548
MCF7	IL-6	200	A03	13.0454371897672
MCF7	IL-6	200	A03	35.2773913043477
MCF7	IL-6	200	A03	84.0060240963855
MCF7	IL-6	200	A03	7.58249158249168
MCF7	IL-6	200	A03	10.3853820598008
MCF7	IL-6	200	A03	106.567142857143
MCF7	IL-6	200	A03	8.02380952380963
MCF7	IL-6	200	A03	11.2283702213281
MCF7	IL-6	200	A03	7.42200854700855
MCF7	IL-6	200	A03	16.378787878788
MCF7	IL-6	200	A03	18.6666666666667
MCF7	IL-6	200	A03	37.7177419354839
MCF7	IL-6	200	A03	29.8663563829787
MCF7	IL-6	200	A03	18.0917690417691
MCF7	IL-6	200	A03	4.36666666666679
MCF7	IL-6	200	A03	15.2360482654601
MCF7	IL-6	200	A03	9.71935483870971
MCF7	IL-6	200	A03	0.967379679144415
MCF7	IL-6	200	A03	9.64036346245803
MCF7	IL-6	200	A03	2.01136363636374
MCF7	IL-6	200	A03	48.0599151643692
MCF7	IL-6	200	A03	61.40625
MCF7	IL-6	200	A03	49.7145135566188
MCF7	IL-6	200	A03	8.59259259259261
MCF7	IL-6	200	A03	23.4722222222222
MCF7	IL-6	200	A03	77.5119105493438
MCF7	IL-6	200	A03	9.06704980842915
MCF7	IL-6	200	A03	13.9096638655462
MCF7	IL-6	200	A03	43.431724137931
MCF7	IL-6	200	A03	80.6515426497278
MCF7	IL-6	200	A03	1.73170731707319
MCF7	IL-6	200	A03	29.7875243664716
MCF7	IL-6	200	A03	5.97403381642516
MCF7	IL-6	200	A03	28.514880952381
MCF7	IL-6	200	A03	24.5114285714287
MCF7	IL-6	200	A03	25.7037037037037
MCF7	IL-6	200	A03	20.8808823529412
MCF7	IL-6	200	A03	35.4033816425119
MCF7	IL-6	200	A03	24.0734961555859
MCF7	IL-6	200	A03	20.0714285714287
MCF7	IL-6	200	A03	26.4666867651492
MCF7	IL-6	200	A03	0.57792207792204
MCF7	IL-6	200	A03	23.0753846153846
MCF7	IL-6	200	A03	15.9386038687974
MCF7	IL-6	200	A03	18.1783507923719
MCF7	IL-6	200	A03	82.8625641025642
MCF7	IL-6	200	A03	7.45191040843201
MCF7	IL-6	200	A03	26.8310696095077
MCF7	IL-6	200	A03	25.3723076923077
MCF7	IL-6	200	A03	17.0768115942028
MCF7	IL-6	200	A03	6.34615384615404
MCF7	IL-6	200	A03	28.0682692307691
MCF7	IL-6	200	A03	13.9140211640213
MCF7	IL-6	200	A03	8.52739726027403
MCF7	IL-6	200	A03	72.7324938574939
MCF7	IL-6	200	A03	62.1618630983016
MCF7	IL-6	200	A03	1.78253968253989
MCF7	IL-6	200	A03	19.6144262295084
MCF7	IL-6	200	A03	17.6081871345029
MCF7	IL-6	200	A03	67.073092603378
MCF7	IL-6	200	A03	20.9691001697793
MCF7	IL-6	200	A03	11.4220430107525
MCF7	IL-6	200	A03	12.3480392156862
MCF7	IL-6	200	A03	249.021512385919
MCF7	IL-6	200	A03	8.28571428571445
MCF7	IL-6	200	A03	21.2601010101009
MCF7	IL-6	200	A03	17.7016651248844
MCF7	IL-6	200	A03	8.15232108317218
MCF7	IL-6	200	A03	36.4939890710384
MCF7	IL-6	200	A03	10.2439024390244
MCF7	IL-6	200	A03	4.34640522875816
MCF7	IL-6	200	A03	21.7343629343629
MCF7	IL-6	200	A03	13.1222130794249
MCF7	IL-6	200	A03	16.3941271551723
MCF7	IL-6	200	A03	21.5757763975155
MCF7	IL-6	200	A03	6.4707317073171
MCF7	IL-6	200	A03	15.0132575757577
MCF7	IL-6	200	A03	62.3019607843139
MCF7	IL-6	200	A03	2.53703703703695
MCF7	IL-6	200	A03	62.7179269328801
MCF7	IL-6	200	A03	62.3506787330316
MCF7	IL-6	200	A03	8.32116088025418
MCF7	IL-6	200	A03	28.0909090909092
MCF7	IL-6	200	A03	9.12554680664903
MCF7	IL-6	200	A03	35.9692307692308
MCF7	IL-6	200	A03	19.8658170914543
MCF7	IL-6	200	A03	6.37575757575769
MCF7	IL-6	200	A03	25.5779411764704
MCF7	IL-6	200	A03	9.88010673536974
MCF7	IL-6	200	A03	151.840986394558
MCF7	IL-6	200	A03	18.0465753424658
MCF7	IL-6	200	A03	14.9553775743709
MCF7	IL-6	200	A03	16.8615384615384
MCF7	IL-6	200	A03	13.9855225988701
MCF7	IL-6	200	A03	26.1730769230769
MCF7	IL-6	200	A03	205.940476190476
MCF7	IL-6	200	A03	5.40714285714284
MCF7	IL-6	200	A03	18.3139479905437
MCF7	IL-6	200	A03	9.40616246498621
MCF7	IL-6	200	A03	20.5286885245901
MCF7	IL-6	200	A03	7.67000000000007
MCF7	IL-6	200	A03	11.5519713261649
MCF7	IL-6	200	A03	51.4444444444443
MCF7	IL-6	200	A03	5.08888888888896
MCF7	IL-6	200	A03	127.002656434475
MCF7	IL-6	200	A03	15.0121481481481
MCF7	IL-6	200	A03	25.2715340442985
MCF7	IL-6	200	A03	13.8878968253969
MCF7	IL-6	200	A03	21.0052440500201
MCF7	IL-6	200	A03	3.0276923076924
MCF7	IL-6	200	A03	17.2241666666666
MCF7	IL-6	200	A03	193.147522522523
MCF7	IL-6	200	A03	10.5865384615386
MCF7	IL-6	200	A03	3.79766081871344
MCF7	IL-6	200	A03	2.70634920634916
MCF7	IL-6	200	A03	18.5803921568629
MCF7	IL-6	200	A03	12.5515151515151
MCF7	IL-6	200	A03	36.8283881315156
MCF7	IL-6	200	A03	6.76666666666665
MCF7	IL-6	200	A03	19.1905263157894
MCF7	IL-6	200	A03	21.1825487944891
MCF7	IL-6	200	A03	75.5044776119405
MCF7	IL-6	200	A03	7.85770440251576
MCF7	IL-6	200	A03	17.0665064102564
MCF7	IL-6	200	A03	4.16286149162875
MCF7	IL-6	200	A03	51.7142857142858
MCF7	IL-6	200	A03	12.58934169279
MCF7	IL-6	200	A03	33.5751633986927
MCF7	IL-6	200	A03	17.28125
MCF7	IL-6	200	A03	65.1570512820513
MCF7	IL-6	200	A03	10.5037037037039
MCF7	IL-6	200	A03	12.866606170599
MCF7	IL-6	200	A03	21.9184451219512
MCF7	IL-6	200	A03	9.82762557077626
MCF7	IL-6	200	A03	20.7439420803782
MCF7	IL-6	200	A03	9.80952380952385
MCF7	IL-6	200	A03	84.7655677655678
MCF7	IL-6	200	A03	35.1401709401709
MCF7	IL-6	200	A03	158.45641025641
MCF7	IL-6	200	A03	33.1379028967767
MCF7	IL-6	200	A03	20.341137123746
MCF7	IL-6	200	A03	10.1971014492754
MCF7	IL-6	200	A03	29.3057040998219
MCF7	IL-6	200	A03	32.2597520834793
MCF7	IL-6	200	A03	166.133333333333
MCF7	IL-6	200	A03	9.87820224719098
MCF7	IL-6	200	A03	18.7302631578948
MCF7	IL-6	200	A03	9.2517938682322
MCF7	IL-6	200	A03	22.6837025316456
MCF7	IL-6	200	A03	14.2249999999999
MCF7	IL-6	200	A03	18.53125
MCF7	IL-6	200	A03	5.24899474172594
MCF7	IL-6	200	A03	20.4651851851852
MCF7	IL-6	200	A03	9.48461538461538
MCF7	IL-6	200	A03	510.717139175258
MCF7	IL-6	200	A03	2.43859649122805
MCF7	IL-6	200	A03	1.90178571428578
MCF7	IL-6	200	A03	1212.44444444444
MCF7	IL-6	200	A03	17.372549019608
MCF7	IL-6	200	A03	5.06877470355744
MCF7	IL-6	200	A03	51.8689284390061
MCF7	IL-6	200	A03	51.0176948828314
MCF7	IL-6	200	A03	34.0740740740741
MCF7	IL-6	200	A03	9.12895927601812
MCF7	IL-6	200	A03	14.0483193277312
MCF7	IL-6	200	A03	286.073529411765
MCF7	IL-6	200	A03	30.5757575757577
MCF7	IL-6	200	A03	33.2296810356331
[truncated: 587,850 more rows]
