# Supplementary material for: Identifying and Quantifying Heterogeneity in High Content Analysis: Application of Heterogeneity Indices to Drug Discovery
Source: PLoS One. 2014 Jul 18;9(7):e102678. doi: 10.1371/journal.pone.0102678 (PMC4103836; doi:10.1371/journal.pone.0102678)
Supplement: DataArchive S1 — Data for the distribution of STAT3 activation in 5 cell lines stimulated with 10 concentrations of IL-6 or OSM as plotted in Figure 2 . Data provided as a ZIP archive. (ZIP) [file pone.0102678.s010.zip › DataArchiveS9_info.txt]

Contents of Data Archive S9 includes replicate well measurements of STAT3 activation, as the cell average nuclear-cytoplasmic difference, STAT3Nuc-Cyt.  This is the data that was used to generate Figures 2 and 3.

The columns in the file are:

Column			Description
Cell_type		One of the five cell types measured
Inducer			Either IL-6 or OSM
Inducer_conc_(ng/mL)	Concntration of IL-6 or OSM
well_name		Microplate well A01-P24
STAT3Nuc-Cyt		Measured activity of STAT3
