# Supplementary material for: Identifying and Quantifying Heterogeneity in High Content Analysis: Application of Heterogeneity Indices to Drug Discovery
Source: PLoS One. 2014 Jul 18;9(7):e102678. doi: 10.1371/journal.pone.0102678 (PMC4103836; doi:10.1371/journal.pone.0102678)
Supplement: DataArchive S2 — Data for the inhibition of IL-6 induced STAT3 activation by Pyridone-6 and Stattic as plotted in Figure 7 . Data provided as a ZIP archive. (ZIP) [file pone.0102678.s011.zip]

Archive with 2 entries (2 files):
- Celldata-Inhibitors.txt
- DataArchiveS10_info.txt
