# Supplementary material for: Identifying and Quantifying Heterogeneity in High Content Analysis: Application of Heterogeneity Indices to Drug Discovery
Source: PLoS One. 2014 Jul 18;9(7):e102678. doi: 10.1371/journal.pone.0102678 (PMC4103836; doi:10.1371/journal.pone.0102678)
Supplement: DataArchive S2 — Data for the inhibition of IL-6 induced STAT3 activation by Pyridone-6 and Stattic as plotted in Figure 7 . Data provided as a ZIP archive. (ZIP) [file pone.0102678.s011.zip › DataArchiveS10_info.txt]

Contents of Data Archive S10 includes replicate well measurements of STAT3 inhibition by Pyridone-6 and Stattic, measured as the reduction in cell average nuclear-cytoplasmic difference, STAT3Nuc-Cyt.  This is the data that was used to generate Figures 6.

The columns in the file are:

Column			Description

Compound		Either Pyridone-6 or STATTIC
[Compound] (uM)		Concentration of Pyridone-6 or STATTIC
well_name		Microplate well A01-P24
STAT3Nuc-Cyt		Measured activity of STAT3
Nuclear_size		Equivalent diameter of nucleus in um
DNA_Content		Total Nuclear Intensity of Hoechst label
